# Supplementary material for: Anthropogenic hybridization and its influence on the adaptive potential of the Sardinian wild boar (Sus scrofa meridionalis)
Source: J Appl Genet. 2023 Jun 28;64(3):521–30. doi: 10.1007/s13353-023-00763-x (PMC10457222; doi:10.1007/s13353-023-00763-x)
Supplement: Supplementary file 1 — ESM 1 [file 13353_2023_763_MOESM1_ESM.xlsx]

## Sheet: Table S1
Formal test for admixture by means of f3 statistics with the three hybrid Sardinian wild boars as target. Significan results are in bold.
Source 1	Source 2	Target	F3	Standard error	Z-score	N SNPs
ItaWB	DU	Hybrid_SarWB	0.03449	0.005005	6.892	38636
ItaWB	SarDP	Hybrid_SarWB	0.028909	0.00448	6.454	42376
ItaWB	Outlier_SarDP	Hybrid_SarWB	0.038085	0.0049	7.772	32733
ItaWB	LW	Hybrid_SarWB	0.028609	0.004864	5.882	41162
ItaWB	PI	Hybrid_SarWB	0.029052	0.00464	6.261	40439
ItaWB	YO	Hybrid_SarWB	0.024179	0.004918	4.917	39619
ItaWB	BK	Hybrid_SarWB	0.042938	0.004924	8.719	37358
SarWB	BK	Hybrid_SarWB	4e-06	0.003595	0.001	39777
SarWB	DU	Hybrid_SarWB	-0.001975	0.004013	-0.492	40774
SarWB	ItaWB	Hybrid_SarWB	0.059605	0.003712	16.059	36668
SarWB	SarDP	Hybrid_SarWB	-0.006424	0.003386	-1.897	43372
SarWB	LW	Hybrid_SarWB	-0.012612	0.003566	-3.536	42384
SarWB	PI	Hybrid_SarWB	-0.009414	0.003499	-2.691	42028
SarWB	SB	Hybrid_SarWB	-0.011409	0.004365	-2.614	39319
SarWB	YO	Hybrid_SarWB	-0.015958	0.003595	-4.439	41336
SarWB	Outlier_SarDP	Hybrid_SarWB	0.008893	0.003701	2.403	37345
AsianDP	SarWB	Hybrid_SarWB	-0.020043	0.004456	-4.498	42977
AsianWB	SarWB	Hybrid_SarWB	-0.017524	0.004369	-4.011	44669
AsianWB*	SarWB	Hybrid_SarWB	-0.017467	0.004397	-3.972	44577
* no CNWB2, the ones with domestic traces in admixture at K = 12

## Sheet: Table S2
	Formal test for admixture by means of f3 statistics with the whole Sardinian wild boar sample or the whole Sardinian local pig sample as target. Significan results are in bold.
Source 1	Source 2	Target	F3	Standard error	Z-score	N SNPs
ItaWB	DU	SarWB	0.068716	0.003334	20.612	40889
ItaWB	SarDP	SarWB	0.066233	0.002808	23.587	43625
ItaWB	LW	SarWB	0.074219	0.0033	22.487	42429
ItaWB	PI	SarWB	0.070907	0.003174	22.338	42094
ItaWB	YO	SarWB	0.072745	0.003462	21.014	41442
ItaWB	BK	SarWB	0.076829	0.003669	20.943	39913
DU	LW	SarDP	-0.014891	0.001965	-7.578	43851
BK	LW	SarDP	-0.000538	0.00232	-0.232	43370
PI	LW	SarDP	0.006865	0.002047	3.353	43533
YO	LW	SarDP	0.028947	0.00262	11.048	43204

## Sheet: Table S3
Formal test for admixture by means of f3 statistics on every single Sardinian wild boar that we included in the putative pure Sardinian wild boar genetic pool. No significant results.
Source 1	Source 2	Target	F3	Standard error	Z-score	N SNPs
SarWB	BK	WB28_HAPMAP2_box3_B8_SSWB28M02	0.454968	0.039142	11.623	36379
SarWB	DU	WB28_HAPMAP2_box3_B8_SSWB28M02	0.456718	0.039404	11.591	37122
SarWB	SarDP	WB28_HAPMAP2_box3_B8_SSWB28M02	0.455701	0.039125	11.647	38853
SarWB	LW	WB28_HAPMAP2_box3_B8_SSWB28M02	0.452894	0.038974	11.62	38634
SarWB	LW	WB28_HAPMAP2_box3_B8_SSWB28M02	0.452894	0.038974	11.62	38634
SarWB	PI	WB28_HAPMAP2_box3_B8_SSWB28M02	0.457163	0.039098	11.693	38343
SarWB	YO	WB28_HAPMAP2_box3_B8_SSWB28M02	0.448888	0.038908	11.537	37940
SarWB	SB	WB28_HAPMAP2_box3_B8_SSWB28M02	0.453065	0.039281	11.534	35420
SarWB	BK	WB28_HAPMAP2_box3_C8_SSWB28M03	0.211267	0.022049	9.582	36378
SarWB	DU	WB28_HAPMAP2_box3_C8_SSWB28M03	0.208217	0.021892	9.511	37121
SarWB	SarDP	WB28_HAPMAP2_box3_C8_SSWB28M03	0.201544	0.021465	9.389	38852
SarWB	LW	WB28_HAPMAP2_box3_C8_SSWB28M03	0.202023	0.02167	9.323	38633
SarWB	LW	WB28_HAPMAP2_box3_C8_SSWB28M03	0.202023	0.02167	9.323	38633
SarWB	PI	WB28_HAPMAP2_box3_C8_SSWB28M03	0.203412	0.021544	9.442	38342
SarWB	YO	WB28_HAPMAP2_box3_C8_SSWB28M03	0.20148	0.021549	9.35	37939
SarWB	SB	WB28_HAPMAP2_box3_C8_SSWB28M03	0.207903	0.021727	9.569	35419
SarWB	BK	WB28_HAPMAP4_box1_A12_SSWB28_M04	0.056055	0.009578	5.852	36370
SarWB	DU	WB28_HAPMAP4_box1_A12_SSWB28_M04	0.054825	0.009727	5.636	37113
SarWB	SarDP	WB28_HAPMAP4_box1_A12_SSWB28_M04	0.057196	0.0098	5.836	38844
SarWB	LW	WB28_HAPMAP4_box1_A12_SSWB28_M04	0.056617	0.009674	5.853	38625
SarWB	LW	WB28_HAPMAP4_box1_A12_SSWB28_M04	0.056617	0.009674	5.853	38625
SarWB	PI	WB28_HAPMAP4_box1_A12_SSWB28_M04	0.057408	0.009456	6.071	38334
SarWB	YO	WB28_HAPMAP4_box1_A12_SSWB28_M04	0.057856	0.010051	5.756	37931
SarWB	SB	WB28_HAPMAP4_box1_A12_SSWB28_M04	0.052916	0.009849	5.372	35412
SarWB	BK	WB28_HAPMAP4_box1_B12_SSWB28_F04	0.049373	0.009495	5.2	36363
SarWB	DU	WB28_HAPMAP4_box1_B12_SSWB28_F04	0.05713	0.009503	6.012	37105
SarWB	SarDP	WB28_HAPMAP4_box1_B12_SSWB28_F04	0.051627	0.009544	5.409	38836
SarWB	LW	WB28_HAPMAP4_box1_B12_SSWB28_F04	0.050399	0.009525	5.291	38617
SarWB	LW	WB28_HAPMAP4_box1_B12_SSWB28_F04	0.050399	0.009525	5.291	38617
SarWB	PI	WB28_HAPMAP4_box1_B12_SSWB28_F04	0.05156	0.009608	5.366	38326
SarWB	YO	WB28_HAPMAP4_box1_B12_SSWB28_F04	0.049197	0.00952	5.168	37923
SarWB	SB	WB28_HAPMAP4_box1_B12_SSWB28_F04	0.05326	0.010129	5.258	35403
SarWB	BK	WB28_HAPMAP4_box1_C12_SSWB28_M05	0.03974	0.00975	4.076	36369
SarWB	DU	WB28_HAPMAP4_box1_C12_SSWB28_M05	0.039277	0.00974	4.032	37112
SarWB	SarDP	WB28_HAPMAP4_box1_C12_SSWB28_M05	0.039458	0.009632	4.097	38843
SarWB	LW	WB28_HAPMAP4_box1_C12_SSWB28_M05	0.040474	0.009766	4.144	38624
SarWB	LW	WB28_HAPMAP4_box1_C12_SSWB28_M05	0.040474	0.009766	4.144	38624
SarWB	PI	WB28_HAPMAP4_box1_C12_SSWB28_M05	0.037277	0.009691	3.846	38333
SarWB	YO	WB28_HAPMAP4_box1_C12_SSWB28_M05	0.039145	0.009809	3.991	37930
SarWB	SB	WB28_HAPMAP4_box1_C12_SSWB28_M05	0.042597	0.009896	4.305	35410
SarWB	BK	WB28_HAPMAP4_box1_D12_SSWB28_M06	0.03253	0.008804	3.695	36370
SarWB	DU	WB28_HAPMAP4_box1_D12_SSWB28_M06	0.028486	0.00896	3.179	37112
SarWB	SarDP	WB28_HAPMAP4_box1_D12_SSWB28_M06	0.030059	0.008629	3.484	38843
SarWB	LW	WB28_HAPMAP4_box1_D12_SSWB28_M06	0.031524	0.00884	3.566	38624
SarWB	LW	WB28_HAPMAP4_box1_D12_SSWB28_M06	0.031524	0.00884	3.566	38624
SarWB	PI	WB28_HAPMAP4_box1_D12_SSWB28_M06	0.032986	0.009128	3.613	38333
SarWB	YO	WB28_HAPMAP4_box1_D12_SSWB28_M06	0.033672	0.009109	3.697	37930
SarWB	SB	WB28_HAPMAP4_box1_D12_SSWB28_M06	0.027757	0.009878	2.81	35412
SarWB	BK	WB28_HAPMAP4_box1_E12_SSWB28_U02	0.055134	0.009999	5.514	36366
SarWB	DU	WB28_HAPMAP4_box1_E12_SSWB28_U02	0.052013	0.010193	5.103	37109
SarWB	SarDP	WB28_HAPMAP4_box1_E12_SSWB28_U02	0.054348	0.009834	5.527	38839
SarWB	LW	WB28_HAPMAP4_box1_E12_SSWB28_U02	0.055415	0.010031	5.525	38620
SarWB	LW	WB28_HAPMAP4_box1_E12_SSWB28_U02	0.055415	0.010031	5.525	38620
SarWB	PI	WB28_HAPMAP4_box1_E12_SSWB28_U02	0.05346	0.009829	5.439	38329
SarWB	YO	WB28_HAPMAP4_box1_E12_SSWB28_U02	0.054096	0.010116	5.347	37926
SarWB	SB	WB28_HAPMAP4_box1_E12_SSWB28_U02	0.059309	0.01038	5.714	35408
SarWB	BK	WB28_HAPMAP4_box1_F12_SSWB28_F05	0.020536	0.008206	2.503	36371
SarWB	DU	WB28_HAPMAP4_box1_F12_SSWB28_F05	0.016833	0.008074	2.085	37114
SarWB	SarDP	WB28_HAPMAP4_box1_F12_SSWB28_F05	0.018588	0.007885	2.358	38845
SarWB	LW	WB28_HAPMAP4_box1_F12_SSWB28_F05	0.01852	0.008111	2.283	38626
SarWB	LW	WB28_HAPMAP4_box1_F12_SSWB28_F05	0.01852	0.008111	2.283	38626
SarWB	PI	WB28_HAPMAP4_box1_F12_SSWB28_F05	0.018396	0.008059	2.283	38335
SarWB	YO	WB28_HAPMAP4_box1_F12_SSWB28_F05	0.018025	0.008066	2.235	37932
SarWB	SB	WB28_HAPMAP4_box1_F12_SSWB28_F05	0.023262	0.008776	2.651	35412
SarWB	BK	WB28_HAPMAP4_box1_G11_SSWB28_F02	0.093023	0.012984	7.164	36376
SarWB	DU	WB28_HAPMAP4_box1_G11_SSWB28_F02	0.089391	0.012928	6.914	37119
SarWB	SarDP	WB28_HAPMAP4_box1_G11_SSWB28_F02	0.095996	0.012887	7.449	38850
SarWB	LW	WB28_HAPMAP4_box1_G11_SSWB28_F02	0.091645	0.012792	7.164	38631
SarWB	LW	WB28_HAPMAP4_box1_G11_SSWB28_F02	0.091645	0.012792	7.164	38631
SarWB	PI	WB28_HAPMAP4_box1_G11_SSWB28_F02	0.094081	0.013017	7.228	38340
SarWB	YO	WB28_HAPMAP4_box1_G11_SSWB28_F02	0.092693	0.012994	7.133	37937
SarWB	SB	WB28_HAPMAP4_box1_G11_SSWB28_F02	0.094496	0.012881	7.336	35417
SarWB	BK	WB28_HAPMAP4_box1_G12_SSWB28_M07	0.063783	0.011564	5.516	36370
SarWB	DU	WB28_HAPMAP4_box1_G12_SSWB28_M07	0.060713	0.011191	5.425	37113
SarWB	SarDP	WB28_HAPMAP4_box1_G12_SSWB28_M07	0.065859	0.011398	5.778	38844
SarWB	LW	WB28_HAPMAP4_box1_G12_SSWB28_M07	0.065518	0.011308	5.794	38625
SarWB	LW	WB28_HAPMAP4_box1_G12_SSWB28_M07	0.065518	0.011308	5.794	38625
SarWB	PI	WB28_HAPMAP4_box1_G12_SSWB28_M07	0.062615	0.011308	5.537	38334
SarWB	YO	WB28_HAPMAP4_box1_G12_SSWB28_M07	0.062079	0.011051	5.618	37931
SarWB	SB	WB28_HAPMAP4_box1_G12_SSWB28_M07	0.068703	0.011993	5.729	35412
SarWB	BK	WB28_HAPMAP4_box1_H11_SSWB28_F03	0.132646	0.017482	7.587	36376
SarWB	DU	WB28_HAPMAP4_box1_H11_SSWB28_F03	0.125127	0.017799	7.03	37119
SarWB	SarDP	WB28_HAPMAP4_box1_H11_SSWB28_F03	0.129251	0.017921	7.212	38849
SarWB	LW	WB28_HAPMAP4_box1_H11_SSWB28_F03	0.132875	0.01789	7.427	38630
SarWB	LW	WB28_HAPMAP4_box1_H11_SSWB28_F03	0.132875	0.01789	7.427	38630
SarWB	PI	WB28_HAPMAP4_box1_H11_SSWB28_F03	0.132479	0.017605	7.525	38339
SarWB	YO	WB28_HAPMAP4_box1_H11_SSWB28_F03	0.133184	0.017944	7.422	37936
SarWB	SB	WB28_HAPMAP4_box1_H11_SSWB28_F03	0.131538	0.018426	7.139	35416
SarWB	BK	WB28_HAPMAP4_box1_H12_SSWB28_M08	0.064572	0.010819	5.969	36372
SarWB	DU	WB28_HAPMAP4_box1_H12_SSWB28_M08	0.061294	0.010501	5.837	37115
SarWB	SarDP	WB28_HAPMAP4_box1_H12_SSWB28_M08	0.063639	0.010233	6.219	38846
SarWB	LW	WB28_HAPMAP4_box1_H12_SSWB28_M08	0.063334	0.010378	6.103	38627
SarWB	LW	WB28_HAPMAP4_box1_H12_SSWB28_M08	0.063334	0.010378	6.103	38627
SarWB	PI	WB28_HAPMAP4_box1_H12_SSWB28_M08	0.064668	0.010532	6.14	38336
SarWB	YO	WB28_HAPMAP4_box1_H12_SSWB28_M08	0.061832	0.010006	6.179	37933
SarWB	SB	WB28_HAPMAP4_box1_H12_SSWB28_M08	0.062185	0.010698	5.813	35413
SarWB	BK	WB28_HAPMAP5_box1_A10_SSWB28_M15	0.033448	0.008965	3.731	36375
SarWB	DU	WB28_HAPMAP5_box1_A10_SSWB28_M15	0.038468	0.009115	4.22	37118
SarWB	SarDP	WB28_HAPMAP5_box1_A10_SSWB28_M15	0.03764	0.009001	4.182	38849
SarWB	LW	WB28_HAPMAP5_box1_A10_SSWB28_M15	0.034669	0.009037	3.836	38630
SarWB	LW	WB28_HAPMAP5_box1_A10_SSWB28_M15	0.034669	0.009037	3.836	38630
SarWB	PI	WB28_HAPMAP5_box1_A10_SSWB28_M15	0.036356	0.009108	3.992	38339
SarWB	YO	WB28_HAPMAP5_box1_A10_SSWB28_M15	0.039916	0.009242	4.319	37936
SarWB	SB	WB28_HAPMAP5_box1_A10_SSWB28_M15	0.035276	0.0095	3.713	35417
SarWB	BK	WB28_HAPMAP5_box1_A11_SSWB28_F15	0.064856	0.012601	5.147	36376
SarWB	DU	WB28_HAPMAP5_box1_A11_SSWB28_F15	0.072601	0.012669	5.731	37119
SarWB	SarDP	WB28_HAPMAP5_box1_A11_SSWB28_F15	0.065374	0.012324	5.304	38850
SarWB	LW	WB28_HAPMAP5_box1_A11_SSWB28_F15	0.070321	0.012512	5.62	38631
SarWB	LW	WB28_HAPMAP5_box1_A11_SSWB28_F15	0.070321	0.012512	5.62	38631
SarWB	PI	WB28_HAPMAP5_box1_A11_SSWB28_F15	0.064788	0.012178	5.32	38340
SarWB	YO	WB28_HAPMAP5_box1_A11_SSWB28_F15	0.069963	0.012796	5.467	37937
SarWB	SB	WB28_HAPMAP5_box1_A11_SSWB28_F15	0.071942	0.012699	5.665	35417
SarWB	BK	WB28_HAPMAP5_box1_A12_SSWB28_M23	0.143739	0.015526	9.258	36376
SarWB	DU	WB28_HAPMAP5_box1_A12_SSWB28_M23	0.14375	0.015917	9.031	37119
SarWB	SarDP	WB28_HAPMAP5_box1_A12_SSWB28_M23	0.144806	0.015617	9.272	38850
SarWB	LW	WB28_HAPMAP5_box1_A12_SSWB28_M23	0.14849	0.015725	9.443	38631
SarWB	LW	WB28_HAPMAP5_box1_A12_SSWB28_M23	0.14849	0.015725	9.443	38631
SarWB	PI	WB28_HAPMAP5_box1_A12_SSWB28_M23	0.147829	0.01581	9.35	38340
SarWB	YO	WB28_HAPMAP5_box1_A12_SSWB28_M23	0.150688	0.015672	9.615	37937
SarWB	SB	WB28_HAPMAP5_box1_A12_SSWB28_M23	0.139415	0.015588	8.944	35417
SarWB	BK	WB28_HAPMAP5_box1_A7_SSWB28_F07	0.116706	0.01428	8.173	36379
SarWB	DU	WB28_HAPMAP5_box1_A7_SSWB28_F07	0.113522	0.01437	7.9	37121
SarWB	SarDP	WB28_HAPMAP5_box1_A7_SSWB28_F07	0.115407	0.014356	8.039	38852
SarWB	LW	WB28_HAPMAP5_box1_A7_SSWB28_F07	0.114908	0.014235	8.072	38633
SarWB	LW	WB28_HAPMAP5_box1_A7_SSWB28_F07	0.114908	0.014235	8.072	38633
SarWB	PI	WB28_HAPMAP5_box1_A7_SSWB28_F07	0.114199	0.014429	7.914	38342
SarWB	YO	WB28_HAPMAP5_box1_A7_SSWB28_F07	0.116079	0.014527	7.99	37939
SarWB	SB	WB28_HAPMAP5_box1_A7_SSWB28_F07	0.116827	0.014346	8.144	35420
SarWB	BK	WB28_HAPMAP5_box1_A8_SSWB28_M12	0.046423	0.009056	5.126	36367
SarWB	DU	WB28_HAPMAP5_box1_A8_SSWB28_M12	0.041639	0.008805	4.729	37110
SarWB	SarDP	WB28_HAPMAP5_box1_A8_SSWB28_M12	0.045225	0.008628	5.241	38841
SarWB	LW	WB28_HAPMAP5_box1_A8_SSWB28_M12	0.044979	0.008676	5.184	38622
SarWB	LW	WB28_HAPMAP5_box1_A8_SSWB28_M12	0.044979	0.008676	5.184	38622
SarWB	PI	WB28_HAPMAP5_box1_A8_SSWB28_M12	0.045658	0.008795	5.191	38331
SarWB	YO	WB28_HAPMAP5_box1_A8_SSWB28_M12	0.042418	0.008766	4.839	37928
SarWB	SB	WB28_HAPMAP5_box1_A8_SSWB28_M12	0.050147	0.009422	5.322	35408
SarWB	BK	WB28_HAPMAP5_box1_A9_SSWB28_F09	0.049676	0.00843	5.893	36378
SarWB	DU	WB28_HAPMAP5_box1_A9_SSWB28_F09	0.048284	0.008489	5.688	37121
SarWB	SarDP	WB28_HAPMAP5_box1_A9_SSWB28_F09	0.049724	0.008353	5.953	38852
SarWB	LW	WB28_HAPMAP5_box1_A9_SSWB28_F09	0.051942	0.008445	6.15	38633
SarWB	LW	WB28_HAPMAP5_box1_A9_SSWB28_F09	0.051942	0.008445	6.15	38633
SarWB	PI	WB28_HAPMAP5_box1_A9_SSWB28_F09	0.050525	0.008546	5.912	38342
SarWB	YO	WB28_HAPMAP5_box1_A9_SSWB28_F09	0.046239	0.008387	5.513	37939
SarWB	SB	WB28_HAPMAP5_box1_A9_SSWB28_F09	0.053763	0.008929	6.021	35420
SarWB	BK	WB28_HAPMAP5_box1_B10_SSWB28_M16	0.069446	0.012467	5.57	36380
SarWB	DU	WB28_HAPMAP5_box1_B10_SSWB28_M16	0.069011	0.012238	5.639	37123
SarWB	SarDP	WB28_HAPMAP5_box1_B10_SSWB28_M16	0.067632	0.0122	5.544	38854
SarWB	LW	WB28_HAPMAP5_box1_B10_SSWB28_M16	0.065695	0.012035	5.459	38635
SarWB	LW	WB28_HAPMAP5_box1_B10_SSWB28_M16	0.065695	0.012035	5.459	38635
SarWB	PI	WB28_HAPMAP5_box1_B10_SSWB28_M16	0.068495	0.012296	5.571	38344
SarWB	YO	WB28_HAPMAP5_box1_B10_SSWB28_M16	0.064614	0.012041	5.366	37941
SarWB	SB	WB28_HAPMAP5_box1_B10_SSWB28_M16	0.063337	0.012198	5.192	35421
SarWB	BK	WB28_HAPMAP5_box1_B11_SSWB28_M20	0.080955	0.013581	5.961	36377
SarWB	DU	WB28_HAPMAP5_box1_B11_SSWB28_M20	0.079981	0.013504	5.923	37120
SarWB	SarDP	WB28_HAPMAP5_box1_B11_SSWB28_M20	0.079155	0.013144	6.022	38851
SarWB	LW	WB28_HAPMAP5_box1_B11_SSWB28_M20	0.079711	0.013453	5.925	38632
SarWB	LW	WB28_HAPMAP5_box1_B11_SSWB28_M20	0.079711	0.013453	5.925	38632
SarWB	PI	WB28_HAPMAP5_box1_B11_SSWB28_M20	0.078801	0.013458	5.855	38341
SarWB	YO	WB28_HAPMAP5_box1_B11_SSWB28_M20	0.079118	0.013277	5.959	37938
SarWB	SB	WB28_HAPMAP5_box1_B11_SSWB28_M20	0.078389	0.013797	5.682	35418
SarWB	BK	WB28_HAPMAP5_box1_B12_SSWB28_M24	0.109196	0.013313	8.202	36378
SarWB	DU	WB28_HAPMAP5_box1_B12_SSWB28_M24	0.110393	0.013014	8.483	37121
SarWB	SarDP	WB28_HAPMAP5_box1_B12_SSWB28_M24	0.105604	0.012709	8.31	38852
SarWB	LW	WB28_HAPMAP5_box1_B12_SSWB28_M24	0.108559	0.012944	8.387	38633
SarWB	LW	WB28_HAPMAP5_box1_B12_SSWB28_M24	0.108559	0.012944	8.387	38633
SarWB	PI	WB28_HAPMAP5_box1_B12_SSWB28_M24	0.104678	0.012905	8.111	38342
SarWB	YO	WB28_HAPMAP5_box1_B12_SSWB28_M24	0.111908	0.013168	8.498	37939
SarWB	SB	WB28_HAPMAP5_box1_B12_SSWB28_M24	0.102136	0.012767	8	35419
SarWB	BK	WB28_HAPMAP5_box1_B7_SSWB28_M10	0.112688	0.013982	8.06	36372
SarWB	DU	WB28_HAPMAP5_box1_B7_SSWB28_M10	0.115144	0.013915	8.275	37115
SarWB	SarDP	WB28_HAPMAP5_box1_B7_SSWB28_M10	0.113861	0.013781	8.262	38846
SarWB	LW	WB28_HAPMAP5_box1_B7_SSWB28_M10	0.113951	0.013695	8.321	38627
SarWB	LW	WB28_HAPMAP5_box1_B7_SSWB28_M10	0.113951	0.013695	8.321	38627
SarWB	PI	WB28_HAPMAP5_box1_B7_SSWB28_M10	0.112861	0.013924	8.105	38336
SarWB	YO	WB28_HAPMAP5_box1_B7_SSWB28_M10	0.113918	0.014144	8.054	37933
SarWB	SB	WB28_HAPMAP5_box1_B7_SSWB28_M10	0.109276	0.013726	7.961	35413
SarWB	BK	WB28_HAPMAP5_box1_B8_SSWB28_U11	0.076614	0.011635	6.585	36374
SarWB	DU	WB28_HAPMAP5_box1_B8_SSWB28_U11	0.074538	0.011516	6.473	37117
SarWB	SarDP	WB28_HAPMAP5_box1_B8_SSWB28_U11	0.075715	0.011575	6.541	38848
SarWB	LW	WB28_HAPMAP5_box1_B8_SSWB28_U11	0.077099	0.011561	6.669	38629
SarWB	LW	WB28_HAPMAP5_box1_B8_SSWB28_U11	0.077099	0.011561	6.669	38629
SarWB	PI	WB28_HAPMAP5_box1_B8_SSWB28_U11	0.075115	0.011514	6.524	38338
SarWB	YO	WB28_HAPMAP5_box1_B8_SSWB28_U11	0.078418	0.011714	6.694	37935
SarWB	SB	WB28_HAPMAP5_box1_B8_SSWB28_U11	0.070641	0.011436	6.177	35415
SarWB	BK	WB28_HAPMAP5_box1_B9_SSWB28_U16	0.088141	0.013218	6.668	36364
SarWB	DU	WB28_HAPMAP5_box1_B9_SSWB28_U16	0.092972	0.013308	6.986	37107
SarWB	SarDP	WB28_HAPMAP5_box1_B9_SSWB28_U16	0.097131	0.013454	7.22	38838
SarWB	LW	WB28_HAPMAP5_box1_B9_SSWB28_U16	0.094723	0.013733	6.897	38619
SarWB	LW	WB28_HAPMAP5_box1_B9_SSWB28_U16	0.094723	0.013733	6.897	38619
SarWB	PI	WB28_HAPMAP5_box1_B9_SSWB28_U16	0.094893	0.013349	7.109	38328
SarWB	YO	WB28_HAPMAP5_box1_B9_SSWB28_U16	0.096331	0.013718	7.022	37925
SarWB	SB	WB28_HAPMAP5_box1_B9_SSWB28_U16	0.097604	0.01415	6.898	35405
SarWB	BK	WB28_HAPMAP5_box1_C10_SSWB28_M17	0.044155	0.009718	4.544	36375
SarWB	DU	WB28_HAPMAP5_box1_C10_SSWB28_M17	0.037323	0.010064	3.709	37118
SarWB	SarDP	WB28_HAPMAP5_box1_C10_SSWB28_M17	0.039758	0.009673	4.11	38849
SarWB	LW	WB28_HAPMAP5_box1_C10_SSWB28_M17	0.039795	0.009788	4.066	38630
SarWB	LW	WB28_HAPMAP5_box1_C10_SSWB28_M17	0.039795	0.009788	4.066	38630
SarWB	PI	WB28_HAPMAP5_box1_C10_SSWB28_M17	0.036606	0.009908	3.694	38339
SarWB	YO	WB28_HAPMAP5_box1_C10_SSWB28_M17	0.041208	0.009793	4.208	37936
SarWB	SB	WB28_HAPMAP5_box1_C10_SSWB28_M17	0.038242	0.009701	3.942	35416
SarWB	BK	WB28_HAPMAP5_box1_C11_SSWB28_F16	0.102313	0.015937	6.42	36368
SarWB	DU	WB28_HAPMAP5_box1_C11_SSWB28_F16	0.087312	0.014672	5.951	37110
SarWB	SarDP	WB28_HAPMAP5_box1_C11_SSWB28_F16	0.091537	0.015225	6.012	38841
SarWB	LW	WB28_HAPMAP5_box1_C11_SSWB28_F16	0.090752	0.016338	5.554	38622
SarWB	LW	WB28_HAPMAP5_box1_C11_SSWB28_F16	0.090752	0.016338	5.554	38622
SarWB	PI	WB28_HAPMAP5_box1_C11_SSWB28_F16	0.098607	0.016066	6.138	38331
SarWB	YO	WB28_HAPMAP5_box1_C11_SSWB28_F16	0.093784	0.016336	5.741	37928
SarWB	SB	WB28_HAPMAP5_box1_C11_SSWB28_F16	0.089355	0.015257	5.857	35409
SarWB	BK	WB28_HAPMAP5_box1_C12_SSWB28_F20	0.195429	0.020405	9.577	36370
SarWB	DU	WB28_HAPMAP5_box1_C12_SSWB28_F20	0.197295	0.020589	9.583	37113
SarWB	SarDP	WB28_HAPMAP5_box1_C12_SSWB28_F20	0.19391	0.020311	9.547	38844
SarWB	LW	WB28_HAPMAP5_box1_C12_SSWB28_F20	0.193852	0.020346	9.528	38625
SarWB	LW	WB28_HAPMAP5_box1_C12_SSWB28_F20	0.193852	0.020346	9.528	38625
SarWB	PI	WB28_HAPMAP5_box1_C12_SSWB28_F20	0.195341	0.020093	9.722	38334
SarWB	YO	WB28_HAPMAP5_box1_C12_SSWB28_F20	0.191883	0.020716	9.263	37931
SarWB	SB	WB28_HAPMAP5_box1_C12_SSWB28_F20	0.189821	0.020399	9.305	35412
SarWB	BK	WB28_HAPMAP5_box1_C6_SSWB28_U03	0.119996	0.015003	7.998	36375
SarWB	DU	WB28_HAPMAP5_box1_C6_SSWB28_U03	0.117048	0.014697	7.964	37118
SarWB	SarDP	WB28_HAPMAP5_box1_C6_SSWB28_U03	0.11982	0.014699	8.151	38849
SarWB	LW	WB28_HAPMAP5_box1_C6_SSWB28_U03	0.122383	0.014865	8.233	38630
SarWB	LW	WB28_HAPMAP5_box1_C6_SSWB28_U03	0.122383	0.014865	8.233	38630
SarWB	PI	WB28_HAPMAP5_box1_C6_SSWB28_U03	0.120612	0.014938	8.074	38339
SarWB	YO	WB28_HAPMAP5_box1_C6_SSWB28_U03	0.122445	0.014796	8.276	37936
SarWB	SB	WB28_HAPMAP5_box1_C6_SSWB28_U03	0.11226	0.014698	7.638	35417
SarWB	BK	WB28_HAPMAP5_box1_C7_SSWB28_F07	0.132413	0.015407	8.595	36373
SarWB	DU	WB28_HAPMAP5_box1_C7_SSWB28_F07	0.130299	0.015265	8.536	37116
SarWB	SarDP	WB28_HAPMAP5_box1_C7_SSWB28_F07	0.129253	0.015006	8.613	38847
SarWB	LW	WB28_HAPMAP5_box1_C7_SSWB28_F07	0.129008	0.015045	8.575	38628
SarWB	LW	WB28_HAPMAP5_box1_C7_SSWB28_F07	0.129008	0.015045	8.575	38628
SarWB	PI	WB28_HAPMAP5_box1_C7_SSWB28_F07	0.130179	0.015497	8.4	38337
SarWB	YO	WB28_HAPMAP5_box1_C7_SSWB28_F07	0.129949	0.015354	8.464	37934
SarWB	SB	WB28_HAPMAP5_box1_C7_SSWB28_F07	0.127627	0.015337	8.321	35414
SarWB	BK	WB28_HAPMAP5_box1_D10_SSWB28_F12	0.033778	0.009699	3.483	35538
SarWB	DU	WB28_HAPMAP5_box1_D10_SSWB28_F12	0.039168	0.009555	4.099	36271
SarWB	SarDP	WB28_HAPMAP5_box1_D10_SSWB28_F12	0.034874	0.009524	3.662	37956
SarWB	LW	WB28_HAPMAP5_box1_D10_SSWB28_F12	0.036646	0.009533	3.844	37744
SarWB	LW	WB28_HAPMAP5_box1_D10_SSWB28_F12	0.036646	0.009533	3.844	37744
SarWB	PI	WB28_HAPMAP5_box1_D10_SSWB28_F12	0.03531	0.009683	3.647	37457
SarWB	YO	WB28_HAPMAP5_box1_D10_SSWB28_F12	0.034005	0.009822	3.462	37060
SarWB	SB	WB28_HAPMAP5_box1_D10_SSWB28_F12	0.038426	0.010061	3.819	34623
SarWB	BK	WB28_HAPMAP5_box1_D11_SSWB28_M21	0.065926	0.012138	5.431	36364
SarWB	DU	WB28_HAPMAP5_box1_D11_SSWB28_M21	0.066672	0.01242	5.368	37106
SarWB	SarDP	WB28_HAPMAP5_box1_D11_SSWB28_M21	0.06421	0.011877	5.406	38837
SarWB	LW	WB28_HAPMAP5_box1_D11_SSWB28_M21	0.067565	0.012204	5.536	38618
SarWB	LW	WB28_HAPMAP5_box1_D11_SSWB28_M21	0.067565	0.012204	5.536	38618
SarWB	PI	WB28_HAPMAP5_box1_D11_SSWB28_M21	0.060558	0.012153	4.983	38328
SarWB	YO	WB28_HAPMAP5_box1_D11_SSWB28_M21	0.064734	0.012314	5.257	37924
SarWB	SB	WB28_HAPMAP5_box1_D11_SSWB28_M21	0.064187	0.012674	5.064	35405
SarWB	BK	WB28_HAPMAP5_box1_D12_SSWB28_M25	0.129	0.01564	8.248	36362
SarWB	DU	WB28_HAPMAP5_box1_D12_SSWB28_M25	0.127344	0.015704	8.109	37106
SarWB	SarDP	WB28_HAPMAP5_box1_D12_SSWB28_M25	0.126759	0.015389	8.237	38836
SarWB	LW	WB28_HAPMAP5_box1_D12_SSWB28_M25	0.129146	0.015549	8.306	38617
SarWB	LW	WB28_HAPMAP5_box1_D12_SSWB28_M25	0.129146	0.015549	8.306	38617
SarWB	PI	WB28_HAPMAP5_box1_D12_SSWB28_M25	0.12513	0.015425	8.112	38326
SarWB	YO	WB28_HAPMAP5_box1_D12_SSWB28_M25	0.127915	0.015385	8.315	37923
SarWB	SB	WB28_HAPMAP5_box1_D12_SSWB28_M25	0.122724	0.015637	7.848	35405
SarWB	BK	WB28_HAPMAP5_box1_D6_SSWB28_U04	0.115347	0.013905	8.295	36362
SarWB	DU	WB28_HAPMAP5_box1_D6_SSWB28_U04	0.11376	0.013818	8.233	37106
SarWB	SarDP	WB28_HAPMAP5_box1_D6_SSWB28_U04	0.111263	0.013663	8.143	38836
SarWB	LW	WB28_HAPMAP5_box1_D6_SSWB28_U04	0.113437	0.013965	8.123	38617
SarWB	LW	WB28_HAPMAP5_box1_D6_SSWB28_U04	0.113437	0.013965	8.123	38617
SarWB	PI	WB28_HAPMAP5_box1_D6_SSWB28_U04	0.113257	0.013552	8.357	38326
SarWB	YO	WB28_HAPMAP5_box1_D6_SSWB28_U04	0.115776	0.014052	8.239	37923
SarWB	SB	WB28_HAPMAP5_box1_D6_SSWB28_U04	0.118067	0.014644	8.063	35405
SarWB	BK	WB28_HAPMAP5_box1_D7_SSWB28_U08	0.090103	0.01175	7.668	36355
SarWB	DU	WB28_HAPMAP5_box1_D7_SSWB28_U08	0.09282	0.011802	7.865	37098
SarWB	SarDP	WB28_HAPMAP5_box1_D7_SSWB28_U08	0.092322	0.011559	7.987	38829
SarWB	LW	WB28_HAPMAP5_box1_D7_SSWB28_U08	0.088939	0.011504	7.731	38610
SarWB	LW	WB28_HAPMAP5_box1_D7_SSWB28_U08	0.088939	0.011504	7.731	38610
SarWB	PI	WB28_HAPMAP5_box1_D7_SSWB28_U08	0.0896	0.01164	7.697	38319
SarWB	YO	WB28_HAPMAP5_box1_D7_SSWB28_U08	0.089211	0.011647	7.659	37917
SarWB	SB	WB28_HAPMAP5_box1_D7_SSWB28_U08	0.089757	0.011989	7.486	35397
SarWB	BK	WB28_HAPMAP5_box1_D8_SSWB28_M14	0.130721	0.014453	9.044	36365
SarWB	DU	WB28_HAPMAP5_box1_D8_SSWB28_M14	0.133466	0.014467	9.226	37108
SarWB	SarDP	WB28_HAPMAP5_box1_D8_SSWB28_M14	0.132257	0.014446	9.156	38839
SarWB	LW	WB28_HAPMAP5_box1_D8_SSWB28_M14	0.13066	0.014246	9.172	38620
SarWB	LW	WB28_HAPMAP5_box1_D8_SSWB28_M14	0.13066	0.014246	9.172	38620
SarWB	PI	WB28_HAPMAP5_box1_D8_SSWB28_M14	0.131662	0.014882	8.847	38329
SarWB	YO	WB28_HAPMAP5_box1_D8_SSWB28_M14	0.130051	0.014501	8.968	37926
SarWB	SB	WB28_HAPMAP5_box1_D8_SSWB28_M14	0.133367	0.015091	8.838	35406
SarWB	BK	WB28_HAPMAP5_box1_E10_SSWB28_F13	0.054764	0.011647	4.702	36373
SarWB	DU	WB28_HAPMAP5_box1_E10_SSWB28_F13	0.056924	0.011652	4.885	37116
SarWB	SarDP	WB28_HAPMAP5_box1_E10_SSWB28_F13	0.055683	0.011842	4.702	38847
SarWB	LW	WB28_HAPMAP5_box1_E10_SSWB28_F13	0.057405	0.011949	4.804	38628
SarWB	LW	WB28_HAPMAP5_box1_E10_SSWB28_F13	0.057405	0.011949	4.804	38628
SarWB	PI	WB28_HAPMAP5_box1_E10_SSWB28_F13	0.053934	0.012104	4.456	38337
SarWB	YO	WB28_HAPMAP5_box1_E10_SSWB28_F13	0.0562	0.012227	4.596	37934
SarWB	SB	WB28_HAPMAP5_box1_E10_SSWB28_F13	0.058556	0.012279	4.769	35414
SarWB	BK	WB28_HAPMAP5_box1_E11_SSWB28_F17	0.056438	0.011783	4.79	36369
SarWB	DU	WB28_HAPMAP5_box1_E11_SSWB28_F17	0.053471	0.011344	4.714	37112
SarWB	SarDP	WB28_HAPMAP5_box1_E11_SSWB28_F17	0.055407	0.011078	5.002	38843
SarWB	LW	WB28_HAPMAP5_box1_E11_SSWB28_F17	0.054984	0.011331	4.853	38624
SarWB	LW	WB28_HAPMAP5_box1_E11_SSWB28_F17	0.054984	0.011331	4.853	38624
SarWB	PI	WB28_HAPMAP5_box1_E11_SSWB28_F17	0.055065	0.011336	4.858	38333
SarWB	YO	WB28_HAPMAP5_box1_E11_SSWB28_F17	0.053998	0.01134	4.762	37930
SarWB	SB	WB28_HAPMAP5_box1_E11_SSWB28_F17	0.058445	0.011751	4.973	35410
SarWB	BK	WB28_HAPMAP5_box1_E12_SSWB28_F21	0.113001	0.014943	7.562	33577
SarWB	DU	WB28_HAPMAP5_box1_E12_SSWB28_F21	0.108001	0.014885	7.256	34245
SarWB	SarDP	WB28_HAPMAP5_box1_E12_SSWB28_F21	0.111038	0.014789	7.508	35830
SarWB	LW	WB28_HAPMAP5_box1_E12_SSWB28_F21	0.108347	0.014508	7.468	35632
SarWB	LW	WB28_HAPMAP5_box1_E12_SSWB28_F21	0.108347	0.014508	7.468	35632
SarWB	PI	WB28_HAPMAP5_box1_E12_SSWB28_F21	0.109584	0.014633	7.489	35370
SarWB	YO	WB28_HAPMAP5_box1_E12_SSWB28_F21	0.10886	0.014791	7.36	34986
SarWB	SB	WB28_HAPMAP5_box1_E12_SSWB28_F21	0.106111	0.014929	7.108	32739
SarWB	BK	WB28_HAPMAP5_box1_E6_SSWB28_U05	0.10522	0.013473	7.81	36344
SarWB	DU	WB28_HAPMAP5_box1_E6_SSWB28_U05	0.100757	0.013537	7.443	37084
SarWB	SarDP	WB28_HAPMAP5_box1_E6_SSWB28_U05	0.102475	0.013127	7.807	38814
SarWB	LW	WB28_HAPMAP5_box1_E6_SSWB28_U05	0.101925	0.013309	7.658	38595
SarWB	LW	WB28_HAPMAP5_box1_E6_SSWB28_U05	0.101925	0.013309	7.658	38595
SarWB	PI	WB28_HAPMAP5_box1_E6_SSWB28_U05	0.106064	0.01343	7.898	38305
SarWB	YO	WB28_HAPMAP5_box1_E6_SSWB28_U05	0.103807	0.013355	7.773	37902
SarWB	SB	WB28_HAPMAP5_box1_E6_SSWB28_U05	0.104504	0.013731	7.611	35383
SarWB	BK	WB28_HAPMAP5_box1_E8_SSWB28_U12	0.071175	0.012886	5.523	36376
SarWB	DU	WB28_HAPMAP5_box1_E8_SSWB28_U12	0.067293	0.012606	5.338	37119
SarWB	SarDP	WB28_HAPMAP5_box1_E8_SSWB28_U12	0.073141	0.012535	5.835	38850
SarWB	LW	WB28_HAPMAP5_box1_E8_SSWB28_U12	0.074222	0.012689	5.849	38631
SarWB	LW	WB28_HAPMAP5_box1_E8_SSWB28_U12	0.074222	0.012689	5.849	38631
SarWB	PI	WB28_HAPMAP5_box1_E8_SSWB28_U12	0.074078	0.012763	5.804	38340
SarWB	YO	WB28_HAPMAP5_box1_E8_SSWB28_U12	0.071106	0.012638	5.626	37937
SarWB	SB	WB28_HAPMAP5_box1_E8_SSWB28_U12	0.0684	0.01276	5.361	35417
SarWB	BK	WB28_HAPMAP5_box1_F10_SSWB28_M18	0.055898	0.010781	5.185	36373
SarWB	DU	WB28_HAPMAP5_box1_F10_SSWB28_M18	0.055488	0.010786	5.144	37116
SarWB	SarDP	WB28_HAPMAP5_box1_F10_SSWB28_M18	0.05264	0.010609	4.962	38847
SarWB	LW	WB28_HAPMAP5_box1_F10_SSWB28_M18	0.05659	0.010747	5.266	38628
SarWB	LW	WB28_HAPMAP5_box1_F10_SSWB28_M18	0.05659	0.010747	5.266	38628
SarWB	PI	WB28_HAPMAP5_box1_F10_SSWB28_M18	0.051307	0.01085	4.729	38337
SarWB	YO	WB28_HAPMAP5_box1_F10_SSWB28_M18	0.05507	0.010756	5.12	37934
SarWB	SB	WB28_HAPMAP5_box1_F10_SSWB28_M18	0.058742	0.011381	5.161	35414
SarWB	BK	WB28_HAPMAP5_box1_F11_SSWB28_M22	0.121984	0.014461	8.436	36372
SarWB	DU	WB28_HAPMAP5_box1_F11_SSWB28_M22	0.122319	0.014219	8.603	37115
SarWB	SarDP	WB28_HAPMAP5_box1_F11_SSWB28_M22	0.118365	0.013918	8.504	38846
SarWB	LW	WB28_HAPMAP5_box1_F11_SSWB28_M22	0.12155	0.014241	8.535	38627
SarWB	LW	WB28_HAPMAP5_box1_F11_SSWB28_M22	0.12155	0.014241	8.535	38627
SarWB	PI	WB28_HAPMAP5_box1_F11_SSWB28_M22	0.121917	0.014185	8.595	38336
SarWB	YO	WB28_HAPMAP5_box1_F11_SSWB28_M22	0.127116	0.014494	8.77	37933
SarWB	SB	WB28_HAPMAP5_box1_F11_SSWB28_M22	0.123633	0.014389	8.592	35413
SarWB	BK	WB28_HAPMAP5_box1_F12_SSWB28_F22	0.143575	0.017322	8.289	36372
SarWB	DU	WB28_HAPMAP5_box1_F12_SSWB28_F22	0.14442	0.017097	8.447	37117
SarWB	SarDP	WB28_HAPMAP5_box1_F12_SSWB28_F22	0.146675	0.017214	8.52	38845
SarWB	LW	WB28_HAPMAP5_box1_F12_SSWB28_F22	0.147261	0.017122	8.601	38627
SarWB	LW	WB28_HAPMAP5_box1_F12_SSWB28_F22	0.147261	0.017122	8.601	38627
SarWB	PI	WB28_HAPMAP5_box1_F12_SSWB28_F22	0.145455	0.017173	8.47	38336
SarWB	YO	WB28_HAPMAP5_box1_F12_SSWB28_F22	0.153036	0.017712	8.64	37933
SarWB	SB	WB28_HAPMAP5_box1_F12_SSWB28_F22	0.145442	0.017501	8.311	35414
SarWB	BK	WB28_HAPMAP5_box1_F6_SSWB28_U06	0.143953	0.016996	8.47	36322
SarWB	DU	WB28_HAPMAP5_box1_F6_SSWB28_U06	0.144445	0.016866	8.564	37066
SarWB	SarDP	WB28_HAPMAP5_box1_F6_SSWB28_U06	0.144933	0.016855	8.599	38793
SarWB	LW	WB28_HAPMAP5_box1_F6_SSWB28_U06	0.14539	0.016735	8.688	38575
SarWB	LW	WB28_HAPMAP5_box1_F6_SSWB28_U06	0.14539	0.016735	8.688	38575
SarWB	PI	WB28_HAPMAP5_box1_F6_SSWB28_U06	0.147749	0.017148	8.616	38283
SarWB	YO	WB28_HAPMAP5_box1_F6_SSWB28_U06	0.146522	0.016735	8.755	37881
SarWB	SB	WB28_HAPMAP5_box1_F6_SSWB28_U06	0.138813	0.017113	8.112	35364
SarWB	BK	WB28_HAPMAP5_box1_F7_SSWB28_M11	0.050347	0.011878	4.238	36372
SarWB	DU	WB28_HAPMAP5_box1_F7_SSWB28_M11	0.049824	0.011736	4.245	37115
SarWB	SarDP	WB28_HAPMAP5_box1_F7_SSWB28_M11	0.046577	0.011772	3.957	38846
SarWB	LW	WB28_HAPMAP5_box1_F7_SSWB28_M11	0.047397	0.012092	3.92	38627
SarWB	LW	WB28_HAPMAP5_box1_F7_SSWB28_M11	0.047397	0.012092	3.92	38627
SarWB	PI	WB28_HAPMAP5_box1_F7_SSWB28_M11	0.045636	0.01198	3.809	38336
SarWB	YO	WB28_HAPMAP5_box1_F7_SSWB28_M11	0.042015	0.012071	3.481	37933
SarWB	SB	WB28_HAPMAP5_box1_F7_SSWB28_M11	0.051343	0.012557	4.089	35414
SarWB	BK	WB28_HAPMAP5_box1_F8_SSWB28_U13	0.158017	0.017191	9.192	36374
SarWB	DU	WB28_HAPMAP5_box1_F8_SSWB28_U13	0.15846	0.017695	8.955	37118
SarWB	SarDP	WB28_HAPMAP5_box1_F8_SSWB28_U13	0.161011	0.017558	9.17	38848
SarWB	LW	WB28_HAPMAP5_box1_F8_SSWB28_U13	0.159603	0.017395	9.175	38629
SarWB	LW	WB28_HAPMAP5_box1_F8_SSWB28_U13	0.159603	0.017395	9.175	38629
SarWB	PI	WB28_HAPMAP5_box1_F8_SSWB28_U13	0.155911	0.01711	9.112	38338
SarWB	YO	WB28_HAPMAP5_box1_F8_SSWB28_U13	0.158835	0.017696	8.976	37935
SarWB	SB	WB28_HAPMAP5_box1_F8_SSWB28_U13	0.156725	0.017614	8.898	35415
SarWB	BK	WB28_HAPMAP5_box1_F9_SSWB28_U19	0.055085	0.009607	5.734	36372
SarWB	DU	WB28_HAPMAP5_box1_F9_SSWB28_U19	0.058179	0.009723	5.984	37115
SarWB	SarDP	WB28_HAPMAP5_box1_F9_SSWB28_U19	0.053123	0.009462	5.614	38846
SarWB	LW	WB28_HAPMAP5_box1_F9_SSWB28_U19	0.053662	0.00962	5.578	38627
SarWB	LW	WB28_HAPMAP5_box1_F9_SSWB28_U19	0.053662	0.00962	5.578	38627
SarWB	PI	WB28_HAPMAP5_box1_F9_SSWB28_U19	0.052856	0.009643	5.481	38336
SarWB	YO	WB28_HAPMAP5_box1_F9_SSWB28_U19	0.052798	0.009591	5.505	37933
SarWB	SB	WB28_HAPMAP5_box1_F9_SSWB28_U19	0.052181	0.009717	5.37	35413
SarWB	BK	WB28_HAPMAP5_box1_G10_SSWB28_M19	0.068884	0.011438	6.023	36376
SarWB	DU	WB28_HAPMAP5_box1_G10_SSWB28_M19	0.07178	0.011541	6.22	37119
SarWB	SarDP	WB28_HAPMAP5_box1_G10_SSWB28_M19	0.069064	0.011148	6.195	38850
SarWB	LW	WB28_HAPMAP5_box1_G10_SSWB28_M19	0.070694	0.011216	6.303	38631
SarWB	LW	WB28_HAPMAP5_box1_G10_SSWB28_M19	0.070694	0.011216	6.303	38631
SarWB	PI	WB28_HAPMAP5_box1_G10_SSWB28_M19	0.068753	0.011194	6.142	38340
SarWB	YO	WB28_HAPMAP5_box1_G10_SSWB28_M19	0.068201	0.011086	6.152	37937
SarWB	SB	WB28_HAPMAP5_box1_G10_SSWB28_M19	0.072967	0.01157	6.307	35417
SarWB	BK	WB28_HAPMAP5_box1_G12_SSWB28_M26	0.035299	0.009693	3.642	36371
SarWB	DU	WB28_HAPMAP5_box1_G12_SSWB28_M26	0.040314	0.009656	4.175	37114
SarWB	SarDP	WB28_HAPMAP5_box1_G12_SSWB28_M26	0.03819	0.009284	4.113	38845
SarWB	LW	WB28_HAPMAP5_box1_G12_SSWB28_M26	0.036839	0.009349	3.941	38626
SarWB	LW	WB28_HAPMAP5_box1_G12_SSWB28_M26	0.036839	0.009349	3.941	38626
SarWB	PI	WB28_HAPMAP5_box1_G12_SSWB28_M26	0.040513	0.009406	4.307	38335
SarWB	YO	WB28_HAPMAP5_box1_G12_SSWB28_M26	0.036645	0.009722	3.769	37932
SarWB	SB	WB28_HAPMAP5_box1_G12_SSWB28_M26	0.034115	0.009925	3.437	35412
SarWB	BK	WB28_HAPMAP5_box1_G7_SSWB28_U09	0.11713	0.014883	7.87	36359
SarWB	DU	WB28_HAPMAP5_box1_G7_SSWB28_U09	0.116375	0.014871	7.826	37102
SarWB	SarDP	WB28_HAPMAP5_box1_G7_SSWB28_U09	0.11069	0.014428	7.672	38833
SarWB	LW	WB28_HAPMAP5_box1_G7_SSWB28_U09	0.110149	0.014527	7.582	38614
SarWB	LW	WB28_HAPMAP5_box1_G7_SSWB28_U09	0.110149	0.014527	7.582	38614
SarWB	PI	WB28_HAPMAP5_box1_G7_SSWB28_U09	0.111724	0.01479	7.554	38323
SarWB	YO	WB28_HAPMAP5_box1_G7_SSWB28_U09	0.114624	0.014854	7.717	37920
SarWB	SB	WB28_HAPMAP5_box1_G7_SSWB28_U09	0.102965	0.01485	6.934	35401
SarWB	BK	WB28_HAPMAP5_box1_G8_SSWB28_U14	0.09378	0.01241	7.557	36368
SarWB	DU	WB28_HAPMAP5_box1_G8_SSWB28_U14	0.095347	0.012487	7.636	37111
SarWB	SarDP	WB28_HAPMAP5_box1_G8_SSWB28_U14	0.096631	0.012334	7.834	38842
SarWB	LW	WB28_HAPMAP5_box1_G8_SSWB28_U14	0.097082	0.012299	7.893	38623
SarWB	LW	WB28_HAPMAP5_box1_G8_SSWB28_U14	0.097082	0.012299	7.893	38623
SarWB	PI	WB28_HAPMAP5_box1_G8_SSWB28_U14	0.096772	0.012275	7.884	38332
SarWB	YO	WB28_HAPMAP5_box1_G8_SSWB28_U14	0.096263	0.012703	7.578	37929
SarWB	SB	WB28_HAPMAP5_box1_G8_SSWB28_U14	0.092501	0.012378	7.473	35409
SarWB	BK	WB28_HAPMAP5_box1_G9_SSWB28_U20	0.052329	0.010939	4.784	36367
SarWB	DU	WB28_HAPMAP5_box1_G9_SSWB28_U20	0.053708	0.010999	4.883	37110
SarWB	SarDP	WB28_HAPMAP5_box1_G9_SSWB28_U20	0.052148	0.010485	4.974	38841
SarWB	LW	WB28_HAPMAP5_box1_G9_SSWB28_U20	0.050873	0.010498	4.846	38622
SarWB	LW	WB28_HAPMAP5_box1_G9_SSWB28_U20	0.050873	0.010498	4.846	38622
SarWB	PI	WB28_HAPMAP5_box1_G9_SSWB28_U20	0.052066	0.010889	4.782	38331
SarWB	YO	WB28_HAPMAP5_box1_G9_SSWB28_U20	0.050689	0.010442	4.854	37928
SarWB	SB	WB28_HAPMAP5_box1_G9_SSWB28_U20	0.051158	0.010934	4.679	35409
SarWB	BK	WB28_HAPMAP5_box1_H10_SSWB28_F14	0.082837	0.012759	6.492	36368
SarWB	DU	WB28_HAPMAP5_box1_H10_SSWB28_F14	0.084969	0.012655	6.714	37110
SarWB	SarDP	WB28_HAPMAP5_box1_H10_SSWB28_F14	0.086558	0.012232	7.076	38841
SarWB	LW	WB28_HAPMAP5_box1_H10_SSWB28_F14	0.087396	0.012478	7.004	38622
SarWB	LW	WB28_HAPMAP5_box1_H10_SSWB28_F14	0.087396	0.012478	7.004	38622
SarWB	PI	WB28_HAPMAP5_box1_H10_SSWB28_F14	0.087616	0.012245	7.155	38331
SarWB	YO	WB28_HAPMAP5_box1_H10_SSWB28_F14	0.086793	0.012409	6.994	37928
SarWB	SB	WB28_HAPMAP5_box1_H10_SSWB28_F14	0.086722	0.012598	6.884	35409
SarWB	BK	WB28_HAPMAP5_box1_H11_SSWB28_F19	0.111643	0.014122	7.906	36361
SarWB	DU	WB28_HAPMAP5_box1_H11_SSWB28_F19	0.108216	0.0138	7.842	37103
SarWB	SarDP	WB28_HAPMAP5_box1_H11_SSWB28_F19	0.105758	0.013321	7.939	38834
SarWB	LW	WB28_HAPMAP5_box1_H11_SSWB28_F19	0.108028	0.013513	7.994	38615
SarWB	LW	WB28_HAPMAP5_box1_H11_SSWB28_F19	0.108028	0.013513	7.994	38615
SarWB	PI	WB28_HAPMAP5_box1_H11_SSWB28_F19	0.104074	0.013488	7.716	38324
SarWB	YO	WB28_HAPMAP5_box1_H11_SSWB28_F19	0.108357	0.013594	7.971	37923
SarWB	SB	WB28_HAPMAP5_box1_H11_SSWB28_F19	0.107668	0.014103	7.634	35402
SarWB	BK	WB28_HAPMAP5_box1_H12_SSWB28_M27	0.052358	0.010616	4.932	36370
SarWB	DU	WB28_HAPMAP5_box1_H12_SSWB28_M27	0.052695	0.010526	5.006	37112
SarWB	SarDP	WB28_HAPMAP5_box1_H12_SSWB28_M27	0.050651	0.010384	4.878	38843
SarWB	LW	WB28_HAPMAP5_box1_H12_SSWB28_M27	0.05182	0.010681	4.852	38624
SarWB	LW	WB28_HAPMAP5_box1_H12_SSWB28_M27	0.05182	0.010681	4.852	38624
SarWB	PI	WB28_HAPMAP5_box1_H12_SSWB28_M27	0.050753	0.01093	4.643	38333
SarWB	YO	WB28_HAPMAP5_box1_H12_SSWB28_M27	0.051113	0.010427	4.902	37930
SarWB	SB	WB28_HAPMAP5_box1_H12_SSWB28_M27	0.047568	0.01095	4.344	35411
SarWB	BK	WB28_HAPMAP5_box1_H6_SSWB28_F06	0.050941	0.01279	3.983	36313
SarWB	DU	WB28_HAPMAP5_box1_H6_SSWB28_F06	0.055361	0.012827	4.316	37059
SarWB	SarDP	WB28_HAPMAP5_box1_H6_SSWB28_F06	0.053318	0.012563	4.244	38784
SarWB	LW	WB28_HAPMAP5_box1_H6_SSWB28_F06	0.051402	0.012862	3.996	38565
SarWB	LW	WB28_HAPMAP5_box1_H6_SSWB28_F06	0.051402	0.012862	3.996	38565
SarWB	PI	WB28_HAPMAP5_box1_H6_SSWB28_F06	0.055483	0.012647	4.387	38275
SarWB	YO	WB28_HAPMAP5_box1_H6_SSWB28_F06	0.050826	0.013019	3.904	37873
SarWB	SB	WB28_HAPMAP5_box1_H6_SSWB28_F06	0.058583	0.013345	4.39	35365
SarWB	BK	WB28_HAPMAP5_box1_H7_SSWB28_U10	0.036601	0.008912	4.107	36364
SarWB	DU	WB28_HAPMAP5_box1_H7_SSWB28_U10	0.030833	0.008748	3.525	37106
SarWB	SarDP	WB28_HAPMAP5_box1_H7_SSWB28_U10	0.033374	0.008332	4.006	38838
SarWB	LW	WB28_HAPMAP5_box1_H7_SSWB28_U10	0.035805	0.008548	4.189	38619
SarWB	LW	WB28_HAPMAP5_box1_H7_SSWB28_U10	0.035805	0.008548	4.189	38619
SarWB	PI	WB28_HAPMAP5_box1_H7_SSWB28_U10	0.03319	0.008602	3.858	38329
SarWB	YO	WB28_HAPMAP5_box1_H7_SSWB28_U10	0.035301	0.008753	4.033	37925
SarWB	SB	WB28_HAPMAP5_box1_H7_SSWB28_U10	0.033764	0.008893	3.797	35406
SarWB	BK	WB28_HAPMAP5_box1_H8_SSWB28_U15	0.058853	0.009658	6.093	36370
SarWB	DU	WB28_HAPMAP5_box1_H8_SSWB28_U15	0.058409	0.009607	6.08	37112
SarWB	SarDP	WB28_HAPMAP5_box1_H8_SSWB28_U15	0.06097	0.009508	6.413	38843
SarWB	LW	WB28_HAPMAP5_box1_H8_SSWB28_U15	0.063637	0.009554	6.661	38624
SarWB	LW	WB28_HAPMAP5_box1_H8_SSWB28_U15	0.063637	0.009554	6.661	38624
SarWB	PI	WB28_HAPMAP5_box1_H8_SSWB28_U15	0.059054	0.009595	6.155	38333
SarWB	YO	WB28_HAPMAP5_box1_H8_SSWB28_U15	0.061665	0.009574	6.441	37930
SarWB	SB	WB28_HAPMAP5_box1_H8_SSWB28_U15	0.06049	0.009929	6.092	35410
SarWB	BK	WB28_HAPMAP5_box1_H9_SSWB28_F11	0.066329	0.011349	5.845	36377
SarWB	DU	WB28_HAPMAP5_box1_H9_SSWB28_F11	0.06982	0.011413	6.118	37120
SarWB	SarDP	WB28_HAPMAP5_box1_H9_SSWB28_F11	0.071671	0.011355	6.312	38851
SarWB	LW	WB28_HAPMAP5_box1_H9_SSWB28_F11	0.071299	0.011376	6.268	38632
SarWB	LW	WB28_HAPMAP5_box1_H9_SSWB28_F11	0.071299	0.011376	6.268	38632
SarWB	PI	WB28_HAPMAP5_box1_H9_SSWB28_F11	0.068515	0.01134	6.042	38341
SarWB	YO	WB28_HAPMAP5_box1_H9_SSWB28_F11	0.070913	0.011396	6.223	37938
SarWB	SB	WB28_HAPMAP5_box1_H9_SSWB28_F11	0.065537	0.011614	5.643	35418
SarWB	BK	WB28_HAPMAP5_box2_A1_SSWB28_F23	0.053258	0.010157	5.243	36374
SarWB	DU	WB28_HAPMAP5_box2_A1_SSWB28_F23	0.056764	0.010241	5.543	37116
SarWB	SarDP	WB28_HAPMAP5_box2_A1_SSWB28_F23	0.054227	0.009989	5.429	38847
SarWB	LW	WB28_HAPMAP5_box2_A1_SSWB28_F23	0.05112	0.010173	5.025	38628
SarWB	LW	WB28_HAPMAP5_box2_A1_SSWB28_F23	0.05112	0.010173	5.025	38628
SarWB	PI	WB28_HAPMAP5_box2_A1_SSWB28_F23	0.052552	0.010022	5.244	38337
SarWB	YO	WB28_HAPMAP5_box2_A1_SSWB28_F23	0.04959	0.010302	4.814	37934
SarWB	SB	WB28_HAPMAP5_box2_A1_SSWB28_F23	0.044553	0.010505	4.241	35415
SarWB	BK	WB28_HAPMAP5_box2_A4_SSWB28_F28	0.040679	0.01049	3.878	36374
SarWB	DU	WB28_HAPMAP5_box2_A4_SSWB28_F28	0.045186	0.010117	4.466	37117
SarWB	SarDP	WB28_HAPMAP5_box2_A4_SSWB28_F28	0.042511	0.010073	4.22	38848
SarWB	LW	WB28_HAPMAP5_box2_A4_SSWB28_F28	0.041246	0.010208	4.04	38629
SarWB	LW	WB28_HAPMAP5_box2_A4_SSWB28_F28	0.041246	0.010208	4.04	38629
SarWB	PI	WB28_HAPMAP5_box2_A4_SSWB28_F28	0.044138	0.010472	4.215	38338
SarWB	YO	WB28_HAPMAP5_box2_A4_SSWB28_F28	0.042728	0.010311	4.144	37935
SarWB	SB	WB28_HAPMAP5_box2_A4_SSWB28_F28	0.046257	0.010632	4.351	35416
SarWB	BK	WB28_HAPMAP5_box2_A5_SSWB28_F32	0.070258	0.011605	6.054	36373
SarWB	DU	WB28_HAPMAP5_box2_A5_SSWB28_F32	0.066976	0.011743	5.704	37116
SarWB	SarDP	WB28_HAPMAP5_box2_A5_SSWB28_F32	0.073978	0.011824	6.256	38847
SarWB	LW	WB28_HAPMAP5_box2_A5_SSWB28_F32	0.076219	0.011734	6.496	38628
SarWB	LW	WB28_HAPMAP5_box2_A5_SSWB28_F32	0.076219	0.011734	6.496	38628
SarWB	PI	WB28_HAPMAP5_box2_A5_SSWB28_F32	0.075034	0.011964	6.272	38337
SarWB	YO	WB28_HAPMAP5_box2_A5_SSWB28_F32	0.078097	0.012028	6.493	37934
SarWB	SB	WB28_HAPMAP5_box2_A5_SSWB28_F32	0.086808	0.012584	6.898	35415
SarWB	BK	WB28_HAPMAP5_box2_A6_SSWB28_M45	0.081243	0.01097	7.406	36273
SarWB	DU	WB28_HAPMAP5_box2_A6_SSWB28_M45	0.084834	0.011193	7.579	37015
SarWB	SarDP	WB28_HAPMAP5_box2_A6_SSWB28_M45	0.082383	0.010821	7.613	38743
SarWB	LW	WB28_HAPMAP5_box2_A6_SSWB28_M45	0.084562	0.011039	7.661	38524
SarWB	LW	WB28_HAPMAP5_box2_A6_SSWB28_M45	0.084562	0.011039	7.661	38524
SarWB	PI	WB28_HAPMAP5_box2_A6_SSWB28_M45	0.08012	0.011119	7.206	38233
SarWB	YO	WB28_HAPMAP5_box2_A6_SSWB28_M45	0.081656	0.01114	7.33	37831
SarWB	SB	WB28_HAPMAP5_box2_A6_SSWB28_M45	0.085226	0.011191	7.616	35318
SarWB	BK	WB28_HAPMAP5_box2_B1_SSWB28_M28	0.040282	0.008613	4.677	36379
SarWB	DU	WB28_HAPMAP5_box2_B1_SSWB28_M28	0.042838	0.008614	4.973	37122
SarWB	SarDP	WB28_HAPMAP5_box2_B1_SSWB28_M28	0.044937	0.008758	5.131	38853
SarWB	LW	WB28_HAPMAP5_box2_B1_SSWB28_M28	0.044572	0.008595	5.186	38634
SarWB	LW	WB28_HAPMAP5_box2_B1_SSWB28_M28	0.044572	0.008595	5.186	38634
SarWB	PI	WB28_HAPMAP5_box2_B1_SSWB28_M28	0.04186	0.008451	4.953	38343
SarWB	YO	WB28_HAPMAP5_box2_B1_SSWB28_M28	0.044664	0.008995	4.965	37940
SarWB	SB	WB28_HAPMAP5_box2_B1_SSWB28_M28	0.045816	0.008584	5.337	35421
SarWB	BK	WB28_HAPMAP5_box2_B4_SSWB28_F29	0.062287	0.010587	5.883	36379
SarWB	DU	WB28_HAPMAP5_box2_B4_SSWB28_F29	0.061875	0.010662	5.803	37121
SarWB	SarDP	WB28_HAPMAP5_box2_B4_SSWB28_F29	0.0599	0.010603	5.649	38852
SarWB	LW	WB28_HAPMAP5_box2_B4_SSWB28_F29	0.061184	0.010599	5.772	38633
SarWB	LW	WB28_HAPMAP5_box2_B4_SSWB28_F29	0.061184	0.010599	5.772	38633
SarWB	PI	WB28_HAPMAP5_box2_B4_SSWB28_F29	0.062152	0.010789	5.761	38342
SarWB	YO	WB28_HAPMAP5_box2_B4_SSWB28_F29	0.062983	0.010856	5.802	37939
SarWB	SB	WB28_HAPMAP5_box2_B4_SSWB28_F29	0.062815	0.011042	5.689	35420
SarWB	BK	WB28_HAPMAP5_box2_B5_SSWB28_F33	0.4022	0.035724	11.259	36372
SarWB	DU	WB28_HAPMAP5_box2_B5_SSWB28_F33	0.410085	0.035787	11.459	37116
SarWB	SarDP	WB28_HAPMAP5_box2_B5_SSWB28_F33	0.410366	0.035646	11.512	38847
SarWB	LW	WB28_HAPMAP5_box2_B5_SSWB28_F33	0.408963	0.035457	11.534	38627
SarWB	LW	WB28_HAPMAP5_box2_B5_SSWB28_F33	0.408963	0.035457	11.534	38627
SarWB	PI	WB28_HAPMAP5_box2_B5_SSWB28_F33	0.4123	0.035901	11.484	38336
SarWB	YO	WB28_HAPMAP5_box2_B5_SSWB28_F33	0.407019	0.035355	11.512	37933
SarWB	SB	WB28_HAPMAP5_box2_B5_SSWB28_F33	0.409051	0.035604	11.489	35414
SarWB	BK	WB28_HAPMAP5_box2_B6_SSWB28_F35	0.106879	0.013198	8.098	36375
SarWB	DU	WB28_HAPMAP5_box2_B6_SSWB28_F35	0.10924	0.013306	8.21	37119
SarWB	SarDP	WB28_HAPMAP5_box2_B6_SSWB28_F35	0.110653	0.013047	8.481	38849
SarWB	LW	WB28_HAPMAP5_box2_B6_SSWB28_F35	0.110127	0.013066	8.429	38630
SarWB	LW	WB28_HAPMAP5_box2_B6_SSWB28_F35	0.110127	0.013066	8.429	38630
SarWB	PI	WB28_HAPMAP5_box2_B6_SSWB28_F35	0.110181	0.013403	8.221	38339
SarWB	YO	WB28_HAPMAP5_box2_B6_SSWB28_F35	0.111481	0.013097	8.512	37936
SarWB	SB	WB28_HAPMAP5_box2_B6_SSWB28_F35	0.113614	0.01339	8.485	35417
SarWB	BK	WB28_HAPMAP5_box2_C1_SSWB28_F24	0.06493	0.011403	5.694	36369
SarWB	DU	WB28_HAPMAP5_box2_C1_SSWB28_F24	0.062436	0.011207	5.571	37112
SarWB	SarDP	WB28_HAPMAP5_box2_C1_SSWB28_F24	0.064948	0.011086	5.859	38843
SarWB	LW	WB28_HAPMAP5_box2_C1_SSWB28_F24	0.069158	0.011273	6.135	38625
SarWB	LW	WB28_HAPMAP5_box2_C1_SSWB28_F24	0.069158	0.011273	6.135	38625
SarWB	PI	WB28_HAPMAP5_box2_C1_SSWB28_F24	0.06991	0.011315	6.178	38333
SarWB	YO	WB28_HAPMAP5_box2_C1_SSWB28_F24	0.069495	0.011165	6.224	37931
SarWB	SB	WB28_HAPMAP5_box2_C1_SSWB28_F24	0.057233	0.011048	5.181	35411
SarWB	BK	WB28_HAPMAP5_box2_C3_SSWB28_U21	0.079372	0.013956	5.687	36354
SarWB	DU	WB28_HAPMAP5_box2_C3_SSWB28_U21	0.074736	0.014086	5.306	37097
SarWB	SarDP	WB28_HAPMAP5_box2_C3_SSWB28_U21	0.077243	0.014379	5.372	38826
SarWB	LW	WB28_HAPMAP5_box2_C3_SSWB28_U21	0.074951	0.01462	5.127	38608
SarWB	LW	WB28_HAPMAP5_box2_C3_SSWB28_U21	0.074951	0.01462	5.127	38608
SarWB	PI	WB28_HAPMAP5_box2_C3_SSWB28_U21	0.078112	0.014514	5.382	38317
SarWB	YO	WB28_HAPMAP5_box2_C3_SSWB28_U21	0.07317	0.0147	4.977	37914
SarWB	SB	WB28_HAPMAP5_box2_C3_SSWB28_U21	0.080178	0.014828	5.407	35394
SarWB	BK	WB28_HAPMAP5_box2_C4_SSWB28_F30	0.090186	0.013139	6.864	36361
SarWB	DU	WB28_HAPMAP5_box2_C4_SSWB28_F30	0.086537	0.013044	6.634	37103
SarWB	SarDP	WB28_HAPMAP5_box2_C4_SSWB28_F30	0.087722	0.012666	6.926	38834
SarWB	LW	WB28_HAPMAP5_box2_C4_SSWB28_F30	0.088541	0.012612	7.02	38614
SarWB	LW	WB28_HAPMAP5_box2_C4_SSWB28_F30	0.088541	0.012612	7.02	38614
SarWB	PI	WB28_HAPMAP5_box2_C4_SSWB28_F30	0.091469	0.01299	7.041	38323
SarWB	YO	WB28_HAPMAP5_box2_C4_SSWB28_F30	0.091249	0.012728	7.169	37920
SarWB	SB	WB28_HAPMAP5_box2_C4_SSWB28_F30	0.085234	0.013302	6.408	35401
SarWB	BK	WB28_HAPMAP5_box2_C5_SSWB28_M40	0.532293	0.050499	10.541	36305
SarWB	DU	WB28_HAPMAP5_box2_C5_SSWB28_M40	0.545455	0.050746	10.749	37048
SarWB	SarDP	WB28_HAPMAP5_box2_C5_SSWB28_M40	0.537998	0.050066	10.746	38777
SarWB	LW	WB28_HAPMAP5_box2_C5_SSWB28_M40	0.536578	0.05027	10.674	38559
SarWB	LW	WB28_HAPMAP5_box2_C5_SSWB28_M40	0.536578	0.05027	10.674	38559
SarWB	PI	WB28_HAPMAP5_box2_C5_SSWB28_M40	0.542013	0.050537	10.725	38268
SarWB	YO	WB28_HAPMAP5_box2_C5_SSWB28_M40	0.534117	0.050248	10.63	37864
SarWB	SB	WB28_HAPMAP5_box2_C5_SSWB28_M40	0.538876	0.050115	10.753	35349
SarWB	BK	WB28_HAPMAP5_box2_C6_SSWB28_M46	0.04002	0.008714	4.593	35469
SarWB	DU	WB28_HAPMAP5_box2_C6_SSWB28_M46	0.040875	0.00865	4.725	36213
SarWB	SarDP	WB28_HAPMAP5_box2_C6_SSWB28_M46	0.042447	0.008603	4.934	37941
SarWB	LW	WB28_HAPMAP5_box2_C6_SSWB28_M46	0.040413	0.008739	4.624	37723
SarWB	LW	WB28_HAPMAP5_box2_C6_SSWB28_M46	0.040413	0.008739	4.624	37723
SarWB	PI	WB28_HAPMAP5_box2_C6_SSWB28_M46	0.039556	0.008684	4.555	37432
SarWB	YO	WB28_HAPMAP5_box2_C6_SSWB28_M46	0.042196	0.008759	4.817	37028
SarWB	SB	WB28_HAPMAP5_box2_C6_SSWB28_M46	0.04178	0.009078	4.602	34543
SarWB	BK	WB28_HAPMAP5_box2_D1_SSWB28_F25	0.08033	0.012176	6.597	36371
SarWB	DU	WB28_HAPMAP5_box2_D1_SSWB28_F25	0.085298	0.012555	6.794	37114
SarWB	SarDP	WB28_HAPMAP5_box2_D1_SSWB28_F25	0.082744	0.011952	6.923	38845
SarWB	LW	WB28_HAPMAP5_box2_D1_SSWB28_F25	0.08683	0.012236	7.096	38626
SarWB	LW	WB28_HAPMAP5_box2_D1_SSWB28_F25	0.08683	0.012236	7.096	38626
SarWB	PI	WB28_HAPMAP5_box2_D1_SSWB28_F25	0.08786	0.012313	7.135	38335
SarWB	YO	WB28_HAPMAP5_box2_D1_SSWB28_F25	0.082695	0.012194	6.781	37932
SarWB	SB	WB28_HAPMAP5_box2_D1_SSWB28_F25	0.078872	0.012149	6.492	35412
SarWB	BK	WB28_HAPMAP5_box2_D4_SSWB28_M36	0.061996	0.01039	5.967	36354
SarWB	DU	WB28_HAPMAP5_box2_D4_SSWB28_M36	0.057713	0.010404	5.547	37096
SarWB	SarDP	WB28_HAPMAP5_box2_D4_SSWB28_M36	0.056246	0.009945	5.656	38825
SarWB	LW	WB28_HAPMAP5_box2_D4_SSWB28_M36	0.053559	0.009971	5.371	38606
SarWB	LW	WB28_HAPMAP5_box2_D4_SSWB28_M36	0.053559	0.009971	5.371	38606
SarWB	PI	WB28_HAPMAP5_box2_D4_SSWB28_M36	0.055948	0.009907	5.647	38314
SarWB	YO	WB28_HAPMAP5_box2_D4_SSWB28_M36	0.053475	0.009892	5.406	37911
SarWB	SB	WB28_HAPMAP5_box2_D4_SSWB28_M36	0.053315	0.010398	5.128	35394
SarWB	BK	WB28_HAPMAP5_box2_D5_SSWB28_F34	0.014471	0.008039	1.8	36364
SarWB	DU	WB28_HAPMAP5_box2_D5_SSWB28_F34	0.019682	0.007987	2.464	37107
SarWB	SarDP	WB28_HAPMAP5_box2_D5_SSWB28_F34	0.016267	0.007676	2.119	38837
SarWB	LW	WB28_HAPMAP5_box2_D5_SSWB28_F34	0.015401	0.007712	1.997	38617
SarWB	LW	WB28_HAPMAP5_box2_D5_SSWB28_F34	0.015401	0.007712	1.997	38617
SarWB	PI	WB28_HAPMAP5_box2_D5_SSWB28_F34	0.016221	0.008065	2.011	38326
SarWB	YO	WB28_HAPMAP5_box2_D5_SSWB28_F34	0.015288	0.007908	1.933	37923
SarWB	SB	WB28_HAPMAP5_box2_D5_SSWB28_F34	0.017561	0.008216	2.137	35405
SarWB	BK	WB28_HAPMAP5_box2_D6_SSWB28_U22	0.044544	0.009667	4.608	36376
SarWB	DU	WB28_HAPMAP5_box2_D6_SSWB28_U22	0.039872	0.009609	4.15	37119
SarWB	SarDP	WB28_HAPMAP5_box2_D6_SSWB28_U22	0.040563	0.009197	4.411	38850
SarWB	LW	WB28_HAPMAP5_box2_D6_SSWB28_U22	0.037778	0.009125	4.14	38630
SarWB	LW	WB28_HAPMAP5_box2_D6_SSWB28_U22	0.037778	0.009125	4.14	38630
SarWB	PI	WB28_HAPMAP5_box2_D6_SSWB28_U22	0.037507	0.009354	4.01	38339
SarWB	YO	WB28_HAPMAP5_box2_D6_SSWB28_U22	0.037763	0.009094	4.153	37936
SarWB	SB	WB28_HAPMAP5_box2_D6_SSWB28_U22	0.037387	0.009503	3.934	35417
SarWB	BK	WB28_HAPMAP5_box2_E1_SSWB28_F26	0.101628	0.013389	7.59	36363
SarWB	DU	WB28_HAPMAP5_box2_E1_SSWB28_F26	0.10266	0.013859	7.408	37107
SarWB	SarDP	WB28_HAPMAP5_box2_E1_SSWB28_F26	0.101937	0.013425	7.593	38837
SarWB	LW	WB28_HAPMAP5_box2_E1_SSWB28_F26	0.105321	0.013455	7.828	38617
SarWB	LW	WB28_HAPMAP5_box2_E1_SSWB28_F26	0.105321	0.013455	7.828	38617
SarWB	PI	WB28_HAPMAP5_box2_E1_SSWB28_F26	0.104883	0.013728	7.64	38326
SarWB	YO	WB28_HAPMAP5_box2_E1_SSWB28_F26	0.10195	0.013498	7.553	37923
SarWB	SB	WB28_HAPMAP5_box2_E1_SSWB28_F26	0.097184	0.013685	7.101	35405
SarWB	BK	WB28_HAPMAP5_box2_E3_SSWB28_M33	0.336533	0.035359	9.517	36360
SarWB	DU	WB28_HAPMAP5_box2_E3_SSWB28_M33	0.329761	0.035896	9.187	37104
SarWB	SarDP	WB28_HAPMAP5_box2_E3_SSWB28_M33	0.322191	0.034805	9.257	38834
SarWB	LW	WB28_HAPMAP5_box2_E3_SSWB28_M33	0.317754	0.034955	9.09	38614
SarWB	LW	WB28_HAPMAP5_box2_E3_SSWB28_M33	0.317754	0.034955	9.09	38614
SarWB	PI	WB28_HAPMAP5_box2_E3_SSWB28_M33	0.323472	0.034497	9.377	38323
SarWB	YO	WB28_HAPMAP5_box2_E3_SSWB28_M33	0.318628	0.03476	9.167	37920
SarWB	SB	WB28_HAPMAP5_box2_E3_SSWB28_M33	0.327575	0.036175	9.055	35402
SarWB	BK	WB28_HAPMAP5_box2_E4_SSWB28_M37	0.047891	0.01022	4.686	36354
SarWB	DU	WB28_HAPMAP5_box2_E4_SSWB28_M37	0.047698	0.01009	4.727	37098
SarWB	SarDP	WB28_HAPMAP5_box2_E4_SSWB28_M37	0.04997	0.009857	5.069	38828
SarWB	LW	WB28_HAPMAP5_box2_E4_SSWB28_M37	0.044888	0.009921	4.524	38608
SarWB	LW	WB28_HAPMAP5_box2_E4_SSWB28_M37	0.044888	0.009921	4.524	38608
SarWB	PI	WB28_HAPMAP5_box2_E4_SSWB28_M37	0.047904	0.010382	4.614	38317
SarWB	YO	WB28_HAPMAP5_box2_E4_SSWB28_M37	0.049482	0.009932	4.982	37914
SarWB	SB	WB28_HAPMAP5_box2_E4_SSWB28_M37	0.044964	0.010517	4.275	35397
SarWB	BK	WB28_HAPMAP5_box2_E5_SSWB28_M41	0.265409	0.026046	10.19	36356
SarWB	DU	WB28_HAPMAP5_box2_E5_SSWB28_M41	0.276285	0.026358	10.482	37099
SarWB	SarDP	WB28_HAPMAP5_box2_E5_SSWB28_M41	0.279927	0.026662	10.499	38830
SarWB	LW	WB28_HAPMAP5_box2_E5_SSWB28_M41	0.275273	0.026652	10.329	38611
SarWB	LW	WB28_HAPMAP5_box2_E5_SSWB28_M41	0.275273	0.026652	10.329	38611
SarWB	PI	WB28_HAPMAP5_box2_E5_SSWB28_M41	0.277632	0.026372	10.527	38319
SarWB	YO	WB28_HAPMAP5_box2_E5_SSWB28_M41	0.277493	0.026916	10.31	37916
SarWB	SB	WB28_HAPMAP5_box2_E5_SSWB28_M41	0.275153	0.026727	10.295	35398
SarWB	BK	WB28_HAPMAP5_box2_E6_SSWB28_U23	0.072617	0.012071	6.016	36372
SarWB	DU	WB28_HAPMAP5_box2_E6_SSWB28_U23	0.078391	0.012236	6.407	37116
SarWB	SarDP	WB28_HAPMAP5_box2_E6_SSWB28_U23	0.075785	0.012021	6.304	38845
SarWB	LW	WB28_HAPMAP5_box2_E6_SSWB28_U23	0.074745	0.012029	6.214	38626
SarWB	LW	WB28_HAPMAP5_box2_E6_SSWB28_U23	0.074745	0.012029	6.214	38626
SarWB	PI	WB28_HAPMAP5_box2_E6_SSWB28_U23	0.073815	0.012092	6.104	38335
SarWB	YO	WB28_HAPMAP5_box2_E6_SSWB28_U23	0.07609	0.012319	6.176	37933
SarWB	SB	WB28_HAPMAP5_box2_E6_SSWB28_U23	0.080932	0.012601	6.423	35415
SarWB	BK	WB28_HAPMAP5_box2_F1_SSWB28_F29	0.104354	0.01422	7.338	36351
SarWB	DU	WB28_HAPMAP5_box2_F1_SSWB28_F29	0.102686	0.014228	7.217	37095
SarWB	SarDP	WB28_HAPMAP5_box2_F1_SSWB28_F29	0.105069	0.013966	7.523	38823
SarWB	LW	WB28_HAPMAP5_box2_F1_SSWB28_F29	0.107349	0.014101	7.613	38603
SarWB	LW	WB28_HAPMAP5_box2_F1_SSWB28_F29	0.107349	0.014101	7.613	38603
SarWB	PI	WB28_HAPMAP5_box2_F1_SSWB28_F29	0.105782	0.013969	7.573	38312
SarWB	YO	WB28_HAPMAP5_box2_F1_SSWB28_F29	0.104587	0.01408	7.428	37909
SarWB	SB	WB28_HAPMAP5_box2_F1_SSWB28_F29	0.108219	0.014235	7.602	35393
SarWB	BK	WB28_HAPMAP5_box2_F4_SSWB28_M38	0.049291	0.00954	5.167	36351
SarWB	DU	WB28_HAPMAP5_box2_F4_SSWB28_M38	0.045677	0.009154	4.99	37094
SarWB	SarDP	WB28_HAPMAP5_box2_F4_SSWB28_M38	0.04867	0.009143	5.323	38825
SarWB	LW	WB28_HAPMAP5_box2_F4_SSWB28_M38	0.047074	0.009158	5.14	38605
SarWB	LW	WB28_HAPMAP5_box2_F4_SSWB28_M38	0.047074	0.009158	5.14	38605
SarWB	PI	WB28_HAPMAP5_box2_F4_SSWB28_M38	0.048361	0.009262	5.221	38314
SarWB	YO	WB28_HAPMAP5_box2_F4_SSWB28_M38	0.047342	0.009207	5.142	37911
SarWB	SB	WB28_HAPMAP5_box2_F4_SSWB28_M38	0.04878	0.009251	5.273	35392
SarWB	BK	WB28_HAPMAP5_box2_F5_SSWB28_M42	0.16475	0.01772	9.298	36358
SarWB	DU	WB28_HAPMAP5_box2_F5_SSWB28_M42	0.169963	0.017905	9.492	37102
SarWB	SarDP	WB28_HAPMAP5_box2_F5_SSWB28_M42	0.172039	0.018069	9.521	38833
SarWB	LW	WB28_HAPMAP5_box2_F5_SSWB28_M42	0.171844	0.018101	9.494	38613
SarWB	LW	WB28_HAPMAP5_box2_F5_SSWB28_M42	0.171844	0.018101	9.494	38613
SarWB	PI	WB28_HAPMAP5_box2_F5_SSWB28_M42	0.17278	0.01816	9.514	38322
SarWB	YO	WB28_HAPMAP5_box2_F5_SSWB28_M42	0.169808	0.017733	9.576	37919
SarWB	SB	WB28_HAPMAP5_box2_F5_SSWB28_M42	0.175563	0.018676	9.4	35400
SarWB	BK	WB28_HAPMAP5_box2_F6_SSWB28_U24	0.086804	0.012601	6.888	36373
SarWB	DU	WB28_HAPMAP5_box2_F6_SSWB28_U24	0.083742	0.012692	6.598	37116
SarWB	SarDP	WB28_HAPMAP5_box2_F6_SSWB28_U24	0.083885	0.012313	6.813	38846
SarWB	LW	WB28_HAPMAP5_box2_F6_SSWB28_U24	0.083261	0.012412	6.708	38628
SarWB	LW	WB28_HAPMAP5_box2_F6_SSWB28_U24	0.083261	0.012412	6.708	38628
SarWB	PI	WB28_HAPMAP5_box2_F6_SSWB28_U24	0.083824	0.01271	6.595	38337
SarWB	YO	WB28_HAPMAP5_box2_F6_SSWB28_U24	0.084173	0.012476	6.747	37934
SarWB	SB	WB28_HAPMAP5_box2_F6_SSWB28_U24	0.087072	0.013306	6.544	35415
SarWB	BK	WB28_HAPMAP5_box2_G1_SSWB28_M30	0.030229	0.00807	3.746	36382
SarWB	DU	WB28_HAPMAP5_box2_G1_SSWB28_M30	0.030245	0.007822	3.867	37125
SarWB	SarDP	WB28_HAPMAP5_box2_G1_SSWB28_M30	0.025777	0.007659	3.365	38856
SarWB	LW	WB28_HAPMAP5_box2_G1_SSWB28_M30	0.027058	0.007798	3.47	38637
SarWB	LW	WB28_HAPMAP5_box2_G1_SSWB28_M30	0.027058	0.007798	3.47	38637
SarWB	PI	WB28_HAPMAP5_box2_G1_SSWB28_M30	0.028469	0.008067	3.529	38346
SarWB	YO	WB28_HAPMAP5_box2_G1_SSWB28_M30	0.02668	0.007788	3.426	37943
SarWB	SB	WB28_HAPMAP5_box2_G1_SSWB28_M30	0.026178	0.008164	3.207	35423
SarWB	BK	WB28_HAPMAP5_box2_G3_SSWB28_M35	0.187072	0.02085	8.972	36375
SarWB	DU	WB28_HAPMAP5_box2_G3_SSWB28_M35	0.185466	0.021221	8.74	37119
SarWB	SarDP	WB28_HAPMAP5_box2_G3_SSWB28_M35	0.187312	0.020986	8.926	38849
SarWB	LW	WB28_HAPMAP5_box2_G3_SSWB28_M35	0.18203	0.020718	8.786	38630
SarWB	LW	WB28_HAPMAP5_box2_G3_SSWB28_M35	0.18203	0.020718	8.786	38630
SarWB	PI	WB28_HAPMAP5_box2_G3_SSWB28_M35	0.182403	0.021044	8.668	38339
SarWB	YO	WB28_HAPMAP5_box2_G3_SSWB28_M35	0.188772	0.021206	8.902	37936
SarWB	SB	WB28_HAPMAP5_box2_G3_SSWB28_M35	0.185858	0.021389	8.689	35417
SarWB	BK	WB28_HAPMAP5_box2_G4_SSWB28_F31	0.016997	0.008926	1.904	36381
SarWB	DU	WB28_HAPMAP5_box2_G4_SSWB28_F31	0.016392	0.008634	1.899	37123
SarWB	SarDP	WB28_HAPMAP5_box2_G4_SSWB28_F31	0.017733	0.008757	2.025	38854
SarWB	LW	WB28_HAPMAP5_box2_G4_SSWB28_F31	0.015074	0.008978	1.679	38635
SarWB	LW	WB28_HAPMAP5_box2_G4_SSWB28_F31	0.015074	0.008978	1.679	38635
SarWB	PI	WB28_HAPMAP5_box2_G4_SSWB28_F31	0.018223	0.008801	2.071	38344
SarWB	YO	WB28_HAPMAP5_box2_G4_SSWB28_F31	0.019041	0.009129	2.086	37941
SarWB	SB	WB28_HAPMAP5_box2_G4_SSWB28_F31	0.026978	0.009378	2.877	35422
SarWB	BK	WB28_HAPMAP5_box2_G5_SSWB28_M43	0.06277	0.010501	5.977	36376
SarWB	DU	WB28_HAPMAP5_box2_G5_SSWB28_M43	0.065213	0.010485	6.22	37119
SarWB	SarDP	WB28_HAPMAP5_box2_G5_SSWB28_M43	0.068475	0.010484	6.532	38849
SarWB	LW	WB28_HAPMAP5_box2_G5_SSWB28_M43	0.0682	0.010522	6.481	38630
SarWB	LW	WB28_HAPMAP5_box2_G5_SSWB28_M43	0.0682	0.010522	6.481	38630
SarWB	PI	WB28_HAPMAP5_box2_G5_SSWB28_M43	0.069851	0.010662	6.551	38339
SarWB	YO	WB28_HAPMAP5_box2_G5_SSWB28_M43	0.066859	0.010512	6.36	37936
SarWB	SB	WB28_HAPMAP5_box2_G5_SSWB28_M43	0.073926	0.010739	6.884	35416
SarWB	BK	WB28_HAPMAP5_box2_H1_SSWB28_M31	0.052812	0.010026	5.268	36377
SarWB	DU	WB28_HAPMAP5_box2_H1_SSWB28_M31	0.053826	0.009819	5.482	37120
SarWB	SarDP	WB28_HAPMAP5_box2_H1_SSWB28_M31	0.052904	0.009703	5.452	38851
SarWB	LW	WB28_HAPMAP5_box2_H1_SSWB28_M31	0.05316	0.009958	5.338	38632
SarWB	LW	WB28_HAPMAP5_box2_H1_SSWB28_M31	0.05316	0.009958	5.338	38632
SarWB	PI	WB28_HAPMAP5_box2_H1_SSWB28_M31	0.05047	0.009747	5.178	38341
SarWB	YO	WB28_HAPMAP5_box2_H1_SSWB28_M31	0.052073	0.009758	5.336	37938
SarWB	SB	WB28_HAPMAP5_box2_H1_SSWB28_M31	0.048846	0.009855	4.957	35418
SarWB	BK	WB28_HAPMAP5_box2_H3_SSWB28_F27	0.025503	0.009596	2.658	36378
SarWB	DU	WB28_HAPMAP5_box2_H3_SSWB28_F27	0.025372	0.009637	2.633	37121
SarWB	SarDP	WB28_HAPMAP5_box2_H3_SSWB28_F27	0.023289	0.009586	2.43	38852
SarWB	LW	WB28_HAPMAP5_box2_H3_SSWB28_F27	0.020509	0.009574	2.142	38633
SarWB	LW	WB28_HAPMAP5_box2_H3_SSWB28_F27	0.020509	0.009574	2.142	38633
SarWB	PI	WB28_HAPMAP5_box2_H3_SSWB28_F27	0.021116	0.009319	2.266	38342
SarWB	YO	WB28_HAPMAP5_box2_H3_SSWB28_F27	0.021445	0.009663	2.219	37939
SarWB	SB	WB28_HAPMAP5_box2_H3_SSWB28_F27	0.023501	0.009555	2.46	35419
SarWB	BK	WB28_HAPMAP5_box2_H4_SSWB28_M39	0.064384	0.013238	4.864	36377
SarWB	DU	WB28_HAPMAP5_box2_H4_SSWB28_M39	0.065576	0.012898	5.084	37120
SarWB	SarDP	WB28_HAPMAP5_box2_H4_SSWB28_M39	0.068868	0.013129	5.246	38851
SarWB	LW	WB28_HAPMAP5_box2_H4_SSWB28_M39	0.065013	0.013272	4.899	38632
SarWB	LW	WB28_HAPMAP5_box2_H4_SSWB28_M39	0.065013	0.013272	4.899	38632
SarWB	PI	WB28_HAPMAP5_box2_H4_SSWB28_M39	0.067352	0.013088	5.146	38341
SarWB	YO	WB28_HAPMAP5_box2_H4_SSWB28_M39	0.069777	0.013372	5.218	37938
SarWB	SB	WB28_HAPMAP5_box2_H4_SSWB28_M39	0.074293	0.013664	5.437	35418
SarWB	BK	WB28_HAPMAP5_box2_H5_SSWB28_M44	0.493151	0.042927	11.488	36355
SarWB	DU	WB28_HAPMAP5_box2_H5_SSWB28_M44	0.504223	0.043547	11.579	37099
SarWB	SarDP	WB28_HAPMAP5_box2_H5_SSWB28_M44	0.503693	0.043136	11.677	38830
SarWB	LW	WB28_HAPMAP5_box2_H5_SSWB28_M44	0.504888	0.043373	11.641	38610
SarWB	LW	WB28_HAPMAP5_box2_H5_SSWB28_M44	0.504888	0.043373	11.641	38610
SarWB	PI	WB28_HAPMAP5_box2_H5_SSWB28_M44	0.506715	0.043504	11.647	38319
SarWB	YO	WB28_HAPMAP5_box2_H5_SSWB28_M44	0.499309	0.042928	11.631	37916
SarWB	SB	WB28_HAPMAP5_box2_H5_SSWB28_M44	0.511969	0.044093	11.611	35399

## Sheet: Table S4
Formal test for admixture by means of f3 statistics on the Sardinian local pig individual that resulted as outlier compared to the rest of the breed in both PCA and ADMIXTURE. No significant results.
Source 1	Source 2	Target	F3	Standard error	Z-score	N SNPs
DU	LW	Outlier_SarDP	0.117255	0.015084	7.773	42702
BK	LW	Outlier_SarDP	0.122333	0.01554	7.872	41651
PI	LW	Outlier_SarDP	0.162801	0.017023	9.563	42171
YO	LW	Outlier_SarDP	0.204131	0.01858	10.987	41328
SarDP	SarWB	Outlier_SarDP	0.052316	0.0115	4.549	43304
SarDP	Hybrid_SarWB	Outlier_SarDP	0.066455	0.012251	5.425	42300
BK	SarDP	Outlier_SarDP	0.115542	0.014758	7.829	42254
DU	SarDP	Outlier_SarDP	0.131377	0.015258	8.61	42772
ItaWB	SarDP	Outlier_SarDP	0.05805	0.011649	4.983	42163
LW	SarDP	Outlier_SarDP	0.153309	0.015954	9.61	42841
PI	SarDP	Outlier_SarDP	0.150521	0.015932	9.448	42766
YO	SarDP	Outlier_SarDP	0.164283	0.016584	9.906	42350
SB	SarDP	Outlier_SarDP	0.156044	0.017976	8.681	41275
BK	ItaWB	Outlier_SarDP	0.064455	0.012284	5.247	36194
DU	ItaWB	Outlier_SarDP	0.060164	0.012012	5.009	37965
LW	ItaWB	Outlier_SarDP	0.049	0.0119	4.118	40904
PI	ItaWB	Outlier_SarDP	0.05555	0.011952	4.648	40070
YO	ItaWB	Outlier_SarDP	0.043995	0.012223	3.6	38978
SB	ItaWB	Outlier_SarDP	0.062416	0.013915	4.486	33817
BK	SarWB	Outlier_SarDP	0.051707	0.011911	4.341	39236
DU	SarWB	Outlier_SarDP	0.053448	0.011834	4.517	40452
ItaWB	SarWB	Outlier_SarDP	0.182029	0.014355	12.681	35815
LW	SarWB	Outlier_SarDP	0.037914	0.011648	3.255	42269
PI	SarWB	Outlier_SarDP	0.046976	0.011676	4.023	41827
YO	SarWB	Outlier_SarDP	0.03392	0.011953	2.838	41061
SB	SarWB	Outlier_SarDP	0.045901	0.013246	3.465	38244
BK	Hybrid_SarWB	Outlier_SarDP	0.059653	0.01248	4.78	37406
DU	Hybrid_SarWB	Outlier_SarDP	0.06314	0.012555	5.029	38645
ItaWB	Hybrid_SarWB	Outlier_SarDP	0.13494	0.013873	9.727	32733
LW	Hybrid_SarWB	Outlier_SarDP	0.057467	0.012475	4.607	41057
PI	Hybrid_SarWB	Outlier_SarDP	0.06357	0.012469	5.098	40434
YO	Hybrid_SarWB	Outlier_SarDP	0.05663	0.012823	4.416	39399
SB	Hybrid_SarWB	Outlier_SarDP	0.065992	0.014083	4.686	35246

## Sheet: Table S5
Dating of the admixture event that originated the identified hybrids in the Sardinian wild boar sample. The different values used for the paramater MinDis (see Admixtools manual) are reported on top of each table.
MinDis = 0.01
Reference Populations	amplitude	Standard error amplitude	Z-score amplitude	time (generations)	Standard error time	Z-score time
LW;SarWB	0.00430543	0.0007225	(Z=5.95907)	18.7202	5.83765	(Z=3.2068)
BK;SarWB	0.00318908	0.000493183	(Z=6.46632)	18.7202	5.83765	(Z=3.2068)
YO;Outlier_SarDP	0.00181274	0.000470502	(Z=3.85277)	18.7202	5.83765	(Z=3.2068)
DU;YO	0.00140217	0.000441706	(Z=3.17443)	18.7202	5.83765	(Z=3.2068)
PI;Outlier_SarDP	0.00139743	0.000375866	(Z=3.7179)	18.7202	5.83765	(Z=3.2068)
DU;Outlier_SarDP	0.00129363	0.000403817	(Z=3.20351)	18.7202	5.83765	(Z=3.2068)
SarDP;Outlier_SarDP	0.00126841	0.000314904	(Z=4.02791)	18.7202	5.83765	(Z=3.2068)
LW;Outlier_SarDP	0.00121691	0.000303749	(Z=4.0063)	18.7202	5.83765	(Z=3.2068)
DU;PI	0.00105824	0.000318925	(Z=3.31815)	18.7202	5.83765	(Z=3.2068)
BK;DU	0.000982675	0.000293983	(Z=3.34262)	18.7202	5.83765	(Z=3.2068)
DU;LW	0.000809537	0.000215747	(Z=3.75225)	18.7202	5.83765	(Z=3.2068)
PI;YO	0.000788822	0.000231678	(Z=3.40483)	18.7202	5.83765	(Z=3.2068)
DU;SarDP	0.000672693	0.000218319	(Z=3.08124)	18.7202	5.83765	(Z=3.2068)
SarDP;YO	0.000646637	0.000189588	(Z=3.41075)	18.7202	5.83765	(Z=3.2068)
LW;PI	0.000511177	0.000158728	(Z=3.22046)	18.7202	5.83765	(Z=3.2068)
SarDP;PI	0.000437367	0.000118814	(Z=3.68109)	18.7202	5.83765	(Z=3.2068)
LW;YO	0.000422252	0.000138018	(Z=3.05941)	18.7202	5.83765	(Z=3.2068)
SarDP;LW	0.00032365	8.17624e-05	(Z=3.95842)	18.7202	5.83765	(Z=3.2068)
MinDis = 0.005
Reference Populations	amplitude	Std.err	Z-score	time (generations)	Std.err	Z-score
LW;SarWB	0.0044749	0.000528332	(Z=8.46986)	19.9835	5.0265	(Z=3.97563)
SB;Outlier_SarDP	0.0044337	0.000724889	(Z=6.11638)	19.9835	5.0265	(Z=3.97563)
BK;SarWB	0.00330617	0.00036434	(Z=9.0744)	19.9835	5.0265	(Z=3.97563)
YO;Outlier_SarDP	0.00212285	0.000394706	(Z=5.37832)	19.9835	5.0265	(Z=3.97563)
DU;YO	0.00175546	0.000387265	(Z=4.53296)	19.9835	5.0265	(Z=3.97563)
PI;Outlier_SarDP	0.00168968	0.000327844	(Z=5.15393)	19.9835	5.0265	(Z=3.97563)
DU;Outlier_SarDP	0.00160995	0.000355331	(Z=4.53085)	19.9835	5.0265	(Z=3.97563)
SarDP;Outlier_SarDP	0.00151371	0.000275604	(Z=5.49235)	19.9835	5.0265	(Z=3.97563)
LW;Outlier_SarDP	0.00146787	0.000269656	(Z=5.4435)	19.9835	5.0265	(Z=3.97563)
DU;PI	0.00132403	0.000283217	(Z=4.67498)	19.9835	5.0265	(Z=3.97563)
BK;YO	0.00130031	0.000229887	(Z=5.65631)	19.9835	5.0265	(Z=3.97563)
BK;DU	0.00121965	0.000256589	(Z=4.75331)	19.9835	5.0265	(Z=3.97563)
DU;LW	0.000984956	0.000190133	(Z=5.18036)	19.9835	5.0265	(Z=3.97563)
PI;YO	0.000957363	0.000197157	(Z=4.85584)	19.9835	5.0265	(Z=3.97563)
BK;PI	0.000895243	0.000167769	(Z=5.33615)	19.9835	5.0265	(Z=3.97563)
DU;SarDP	0.000851862	0.000192159	(Z=4.43311)	19.9835	5.0265	(Z=3.97563)
SarDP;YO	0.000771245	0.000159179	(Z=4.84513)	19.9835	5.0265	(Z=3.97563)
LW;PI	0.000688737	0.000151984	(Z=4.53164)	19.9835	5.0265	(Z=3.97563)
LW;YO	0.000547061	0.000124642	(Z=4.38906)	19.9835	5.0265	(Z=3.97563)
SarDP;PI	0.000544786	0.000106944	(Z=5.09413)	19.9835	5.0265	(Z=3.97563)
SarDP;LW	0.000406072	7.64533e-05	(Z=5.31137)	19.9835	5.0265	(Z=3.97563)
ItaWB;SarWB	0.000221569	3.90148e-05	(Z=5.67911)	19.9835	5.0265	(Z=3.97563)
MinDis = 0.001
Reference Populations	amplitude	Std.err	Z-score	time (generations)	Std.err	Z-score
SarWB;YO	0.00601756	0.00056024	(Z=10.741)	25.3295	5.26287	(Z=4.81286)
SB;Outlier_SarDP	0.00563618	0.000660703	(Z=8.53059)	25.3295	5.26287	(Z=4.81286)
LW;SarWB	0.00514143	0.000440012	(Z=11.6847)	25.3295	5.26287	(Z=4.81286)
ItaWB;YO	0.00492967	0.000520623	(Z=9.46879)	25.3295	5.26287	(Z=4.81286)
DU;ItaWB	0.00372083	0.000447663	(Z=8.31167)	25.3295	5.26287	(Z=4.81286)
YO;Outlier_SarDP	0.00295783	0.000404776	(Z=7.30733)	25.3295	5.26287	(Z=4.81286)
DU;YO	0.0026527	0.000413233	(Z=6.41937)	25.3295	5.26287	(Z=4.81286)
DU;Outlier_SarDP	0.00255423	0.000411488	(Z=6.20731)	25.3295	5.26287	(Z=4.81286)
PI;Outlier_SarDP	0.00240649	0.000343354	(Z=7.00878)	25.3295	5.26287	(Z=4.81286)
SarDP;Outlier_SarDP	0.00212771	0.000292182	(Z=7.28214)	25.3295	5.26287	(Z=4.81286)
LW;Outlier_SarDP	0.00212171	0.000296956	(Z=7.14486)	25.3295	5.26287	(Z=4.81286)
DU;PI	0.00199541	0.000306628	(Z=6.5076)	25.3295	5.26287	(Z=4.81286)
BK;YO	0.00191872	0.000262362	(Z=7.31325)	25.3295	5.26287	(Z=4.81286)
BK;Outlier_SarDP	0.00184292	0.000269603	(Z=6.83568)	25.3295	5.26287	(Z=4.81286)
DU;LW	0.0014846	0.00021492	(Z=6.90767)	25.3295	5.26287	(Z=4.81286)
BK;PI	0.00145536	0.000217172	(Z=6.70139)	25.3295	5.26287	(Z=4.81286)
PI;YO	0.00142798	0.00021153	(Z=6.75074)	25.3295	5.26287	(Z=4.81286)
BK;LW	0.00132769	0.000187506	(Z=7.08078)	25.3295	5.26287	(Z=4.81286)
DU;SarDP	0.00129363	0.000203672	(Z=6.35152)	25.3295	5.26287	(Z=4.81286)
BK;SarDP	0.0011478	0.000159664	(Z=7.18884)	25.3295	5.26287	(Z=4.81286)
SarDP;YO	0.00110992	0.000163735	(Z=6.77873)	25.3295	5.26287	(Z=4.81286)
LW;PI	0.00106187	0.000168023	(Z=6.31982)	25.3295	5.26287	(Z=4.81286)
LW;YO	0.000865841	0.000139752	(Z=6.19555)	25.3295	5.26287	(Z=4.81286)
SarDP;PI	0.000836738	0.00012294	(Z=6.80606)	25.3295	5.26287	(Z=4.81286)
SarDP;LW	0.000599089	8.58823e-05	(Z=6.9757)	25.3295	5.26287	(Z=4.81286)

## Sheet: Table S6
Local ancestry inference on the three hybrid Sardinian wild boars.
Target	Source1	Source2	Cutoff
HAPMAP5_box1_E7_SSWB28_F08	SarWB	PI+YO+LW	0.9
Average	0.61398138	0.26565638	0.1203625
Chromosome	ANC_1 Hap 1	ANC_2 Hap 1	Unassigned Hap1	ANC_1 Hap 2	ANC_2 Hap 2	Unassigned Hap 2	N SNPs
1	0.82719	0.09398	0.07883	0.74079	0.19922	0.05999	4884
2	0.91973	0.02083	0.05945	0.43052	0.37372	0.19576	2641
3	0.30598	0.50348	0.19054	0.97543	0	0.02457	2157
4	0.78309	0.19784	0.01906	0.71475	0.2295	0.05576	2780
5	0.13955	0.78305	0.0774	0.71977	0.0904	0.18983	1770
6	0.74208	0.15491	0.10301	0.79596	0.15491	0.04913	2524
7	0.43598	0.46692	0.0971	0.24836	0.50251	0.24913	2585
8	0.89603	0.07159	0.03238	0.62608	0.22298	0.15093	2193
9	0.25463	0.46495	0.28042	1	0	0	2482
10	0.65385	0.29028	0.05588	0.32946	0.33019	0.34035	1378
11	0.63972	0.27305	0.08723	0.29504	0.37801	0.32695	1410
12	1	0	0	0.86353	0.11333	0.02314	1253
13	0.71853	0.14203	0.13944	0.21207	0.70433	0.0836	3098
14	0.52657	0.2047	0.26873	0.45743	0.42813	0.11444	2936
15	0.66711	0.2443	0.08859	0.36331	0.36107	0.27562	2235
16	0.49105	0.39601	0.11295	0.85744	0.01928	0.12328	1452
17	0.35039	0.51163	0.13798	0.44496	0.45039	0.10465	1290
18	0.9026	0.07232	0.02507	0.77435	0.11379	0.11186	1037
Target	Source1	Source2	Cutoff
HAPMAP5_box2_D3_SSWB28_M32	SarWB	PI+YO+LW	0.9
Average	0.74938166	0.17315027	0.07746722
Chromosome	ANC_1 Hap 1	ANC_2 Hap 1	Unassigned Hap1	ANC_1 Hap 2	ANC_2 Hap 2	Unassigned Hap 2	N SNPs
1	0.96642	0.03071	0.00287	0.65684	0.3059	0.03726	4884
2	0.76676	0.17266	0.06058	0.63537	0.2961	0.06853	2641
3	0.23273	0.64859	0.11868	0.92721	0	0.07279	2157
4	0.75108	0.10935	0.13957	0.33453	0.56583	0.09964	2780
5	0.67232	0.24011	0.08757	1	0	0	1770
6	0.42353	0.26426	0.3122	0.79437	0.16997	0.03566	2524
7	0.46306	0.39613	0.14081	1	0	0	2585
8	0.74236	0.19015	0.06749	1	0	0	2193
9	1	0	0	0.81708	0.08864	0.09428	2482
10	0.35123	0.45428	0.19448	1	0	0	1378
11	0.66099	0.16099	0.17801	0.9617	0	0.0383	1410
12	0.89705	0	0.10295	1	0	0	1253
13	0.78922	0.1162	0.09458	0.29535	0.54745	0.1572	3098
14	0.72582	0.16213	0.11206	0.29155	0.63522	0.07323	2936
15	0.41924	0.36152	0.21924	0.58926	0.19463	0.21611	2235
16	0.86777	0.08127	0.05096	0.9449	0.04132	0.01377	1452
17	1	0	0	1	0	0	1290
18	1	0	0	1	0	0	1037
Target	Source1	Source2	Cutoff (will lead to unassigned sites)
HAPMAP5_box2_F3_SSWB28_M34	SarWB	PI+YO+LW	0.9
Averege	0.844894166	0.1009575	0.05414833
Chromosome	ANC_1 Hap 1	ANC_2 Hap 1	Unassigned Hap1	ANC_1 Hap 2	ANC_2 Hap 2	Unassigned Hap 2	N SNPs
1	0.83784	0.14803	0.01413	0.88186	0.0733	0.04484	4884
2	0.97501	0	0.02499	1	0	0	2641
3	1	0	0	1	0	0	2157
4	0.51978	0.32302	0.15719	0.57338	0.28309	0.14353	2780
5	0.83559	0.13107	0.03333	0.85424	0.13107	0.01469	1770
6	0.72544	0.17195	0.10261	0.66759	0.22742	0.10499	2524
7	0.4089	0.4499	0.1412	0.87079	0.07776	0.05145	2585
8	1	0	0	1	0	0	2193
9	0.96011	0	0.03989	0.96213	0	0.03787	2482
10	0.68723	0.1611	0.15167	0.90784	0.0254	0.06676	1378
11	0.85177	0	0.14823	0.73404	0.14752	0.11844	1410
12	0.69354	0.2083	0.09816	1	0	0	1253
13	0.75565	0.19109	0.05326	1	0	0	3098
14	0.49762	0.34162	0.16076	0.56574	0.3859	0.04837	2936
15	0.89128	0.04743	0.0613	1	0	0	2235
16	0.90496	0.06818	0.02686	0.93526	0.04132	0.02342	1452
17	1	0	0	0.9186	0	0.0814	1290
18	1	0	0	1	0	0	1037

## Sheet: Table S7
Genomic windows with high domestic ancestry in the hybrid Sardinian wild boar group.
Chromosome	Start	Stop
6	127047364	133839515
6	150135326	152208520
7	3531885	6594496
14	24232027	29985434
14	37254477	39932912
14	75445007	76660742

## Sheet: Table S8
Candidate genomic windows under positive selection in the hybrid Sardinian wild boar compared with the pure wild boars from Sardinia and Central Italy. The windows in red were dissected for their haplotype structure (Online resource 3, Figg. 6 and 7)
Chromosome	Start	Stop	recovered in randomization?
1	6434875	6566536
4	21086107	21255882
6	103615504	103761973	yes
7	31869398	32097514
7	32166462	32252888
7	32313430	32728356
7	32851505	33017627
7	59948161	60161734	yes
14	11325047	11492536	yes
14	43121172	43664740
14	118865676	118966078	yes

## Sheet: Table S9
Candidate genomic windows under positive selection in the domestic pig pool but not in the putatively pure Sardinian wild boar. The windows in red were dissected for their haplotype structure (Online resource 3, Figg. 6 and 7)
Chromosome	Start	End	present in ELAI list?
1	55250000	55750000
1	63250000	64000000
1	74750000	75250000
1	80250000	81000000
1	83500000	84250000
1	88500000	89250000
1	92000000	92500000
1	136500000	137000000
1	147500000	148250000
2	49750000	50250000
2	68500000	69250000
2	93000000	93500000
2	112250000	113000000
2	148250000	149000000
3	23500000	24250000
3	29750000	30500000
3	54500000	55250000
3	75250000	75750000
3	76250000	76750000
4	53750000	54500000
4	87500000	88250000
4	89250000	89750000
4	110250000	111000000
4	143000000	143750000
5	22250000	23000000
5	72250000	72750000
5	84500000	85250000
5	108500000	109250000
6	22250000	23000000
6	41250000	42000000
6	45250000	46000000
6	56250000	57000000
6	62500000	63500000
6	120750000	121500000
6	124750000	125500000
6	138500000	139000000
7	32500000	33000000
7	97250000	98250000
8	28000000	28500000
8	35750000	36750000
8	72250000	72750000
8	73500000	75000000
8	91250000	92000000
8	92500000	93000000
8	115000000	115750000
8	120000000	120750000
8	131500000	132000000
9	6250000	6750000
9	13500000	14250000
9	40250000	40750000
9	59750000	60500000
11	7500000	8250000
11	32750000	33500000
11	48000000	48750000
12	16500000	17250000
12	21750000	22250000
12	37750000	38250000
12	47500000	48000000
12	49000000	49500000
13	72750000	73500000
13	99000000	99750000	yes
13	167500000	168250000
14	16500000	17000000
14	40000000	40750000	yes
14	46000000	46750000
14	50000000	51000000
14	57000000	57750000
14	71250000	72000000
14	78250000	78750000
14	98500000	99250000
14	105750000	106250000
14	107250000	108000000
14	145000000	146250000
15	8750000	9500000
15	20000000	20750000
15	147750000	148500000
16	35000000	35750000
16	61250000	61750000
16	62750000	63500000
17	21250000	22000000
18	26500000	27000000
18	51250000	51750000

## Sheet: Table S10
SNPs with the highest XP-EHH values in their window.
Chromosome	Position	SNP ID	XP-EHH	-log(pvalue)
13	99462031	MARC0008493	4.64336	3.03364
14	40439361	ALGA0076998	4.24096	2.4008

[truncated: 2 more sheets: Table S11, Table S12]
